# Supplementary material for: Evolutionary trends in the emergence of skeletal cell types
Source: Evol Lett. 2025 May 18;9(4):446–60. doi: 10.1093/evlett/qraf012 (PMC12448191; doi:10.1093/evlett/qraf012)
Supplement: qraf012_suppl_Supplementary_Tables_S1-S18 [file qraf012_suppl_supplementary_tables_s1-s18.xlsx]

## Sheet: Supplementary Table 1
Supplementary Table 1. ps assignment of M. musculus protein-coding genes.
ps	protein id	gene
5	ENSMUSP00000090633.2	Ahnak
2	ENSMUSP00000140430.1	Dnah7c
1	ENSMUSP00000080751.6	Csmd1
1	ENSMUSP00000077574.5	Dchs1
2	ENSMUSP00000068716.6	Vps13a
1	ENSMUSP00000074340.5	Hmcn1
2	ENSMUSP00000045490.7	Vps13b
1	ENSMUSP00000137123.1	Ryr1
1	ENSMUSP00000050454.7	Ush2a
1	ENSMUSP00000054275.7	Lrp1b
4	ENSMUSP00000106247.1	2410089E03Rik
1	ENSMUSP00000124052.1	Reln
2	ENSMUSP00000098687.5	Fryl
2	ENSMUSP00000043957.7	Lama1
2	ENSMUSP00000050408.3	Cmya5
1	ENSMUSP00000067556.6	Fat2
2	ENSMUSP00000059159.8	Aspm
4	ENSMUSP00000114068.1	Zan
2	ENSMUSP00000076093.4	Utrn
2	ENSMUSP00000095433.3	Ubr4
1	ENSMUSP00000134244.1	Wdfy3
3	ENSMUSP00000106401.1	Mga
4	ENSMUSP00000122353.3	Muc5ac
1	ENSMUSP00000140036.1	Srcap
2	ENSMUSP00000138308.1	Dst
1	ENSMUSP00000138333.1	Birc6
1	ENSMUSP00000140765.2	Fat1
2	ENSMUSP00000135827.1	Zfhx4
1	ENSMUSP00000045856.8	Svep1
4	ENSMUSP00000047763.5	Neb
2	ENSMUSP00000077040.5	Vps13c
2	ENSMUSP00000043240.7	Vps13d
3	ENSMUSP00000092223.3	Map1a
2	ENSMUSP00000104299.1	Dnah2
2	ENSMUSP00000097783.4	Fam186a
2	ENSMUSP00000120085.1	Cep350
1	ENSMUSP00000080808.5	Fat3
1	ENSMUSP00000085794.5	Pkhd1
2	ENSMUSP00000026292.8	Huwe1
1	ENSMUSP00000044801.6	Herc1
6	ENSMUSP00000148796.1	Alms1
2	ENSMUSP00000023352.7	Prkdc
2	ENSMUSP00000046204.6	Hydin
2	ENSMUSP00000032891.8	Smg1
4	ENSMUSP00000128276.1	Muc5b
2	ENSMUSP00000015791.5	Lama5
4	ENSMUSP00000046129.8	Akap9
2	ENSMUSP00000147100.1	Unc13b
2	ENSMUSP00000078945.2	Htt
1	ENSMUSP00000147447.1	Pkhd1l1
1	ENSMUSP00000101101.3	Cdh23
2	ENSMUSP00000048345.6	Gm15800
2	ENSMUSP00000127878.1	Dnah8
1	ENSMUSP00000071662.6	Col12a1
1	ENSMUSP00000087714.5	Trio
2	ENSMUSP00000148636.1	Cfap54
1	ENSMUSP00000113705.1	Dmxl2
2	ENSMUSP00000117808.1	4932438A13Rik
11	ENSMUSP00000147104.1	Muc16
2	ENSMUSP00000047697.9	Syne2
1	ENSMUSP00000033310.7	Mki67
1	ENSMUSP00000124775.1	Csmd3
2	ENSMUSP00000101915.3	Dnah17
2	ENSMUSP00000092571.5	Dnah7a
1	ENSMUSP00000141425.1	Dchs2
2	ENSMUSP00000116679.1	Dync2h1
1	ENSMUSP00000084361.5	Speg
2	ENSMUSP00000057131.9	Col6a3
2	ENSMUSP00000081867.6	Dnah11
1	ENSMUSP00000131401.2	Sspo
3	ENSMUSP00000053692.9	Unc80
2	ENSMUSP00000028410.3	Xirp2
11	ENSMUSP00000091288.3	Hrnr
1	ENSMUSP00000139644.1	Gm42715
1	ENSMUSP00000124710.1	Mycbp2
2	ENSMUSP00000136055.1	Stard9
1	ENSMUSP00000079752.5	Lrp2
2	ENSMUSP00000102374.1	Bptf
2	ENSMUSP00000109633.1	Dmd
2	ENSMUSP00000144150.1	Brca2
2	ENSMUSP00000068738.7	Dnah7b
2	ENSMUSP00000146843.1	Dnah14
1	ENSMUSP00000093245.4	Adgrv1
1	ENSMUSP00000043250.4	Fras1
2	ENSMUSP00000120314.2	Fsip2
1	ENSMUSP00000040465.6	Abca13
5	ENSMUSP00000058618.7	Bod1l
1	ENSMUSP00000113377.1	Sacs
11	ENSMUSP00000045239.8	Golgb1
1	ENSMUSP00000138620.3	Ank2
1	ENSMUSP00000088670.4	Frem2
1	ENSMUSP00000021750.7	Ryr2
2	ENSMUSP00000043281.7	Dnah1
1	ENSMUSP00000045559.5	Dmxl1
2	ENSMUSP00000121903.1	Lrrc37a
1	ENSMUSP00000089426.5	Ryr3
2	ENSMUSP00000148433.1	Gm11639
1	ENSMUSP00000131316.1	Hspg2
1	ENSMUSP00000023741.8	Kmt2d
1	ENSMUSP00000084661.4	Tnxb
2	ENSMUSP00000079494.3	Dnah9
1	ENSMUSP00000144254.1	Celsr3
2	ENSMUSP00000058511.6	Gm884
1	ENSMUSP00000090304.5	Lama2
2	ENSMUSP00000030691.9	Pclo
1	ENSMUSP00000106188.1	Lyst
2	ENSMUSP00000073124.6	Plec
1	ENSMUSP00000117068.2	Wdfy4
2	ENSMUSP00000018851.7	Dync1h1
2	ENSMUSP00000074862.5	Szt2
2	ENSMUSP00000113388.1	Atm
1	ENSMUSP00000110337.1	Kmt2a
1	ENSMUSP00000089703.6	Lama3
1	ENSMUSP00000003310.5	Ranbp2
1	ENSMUSP00000089009.5	Cubn
7	ENSMUSP00000035208.6	Bsn
1	ENSMUSP00000049038.8	Ep400
2	ENSMUSP00000095507.4	Macf1
2	ENSMUSP00000142707.1	Gm7173
2	ENSMUSP00000084977.4	Prune2
2	ENSMUSP00000042857.3	Dnah3
1	ENSMUSP00000061836.7	Fat4
1	ENSMUSP00000044004.8	Lrp1
2	ENSMUSP00000116634.1	Adgrg4
2	ENSMUSP00000084454.5	Fry
2	ENSMUSP00000148419.1	Trrap
1	ENSMUSP00000036044.6	Apob
1	ENSMUSP00000016172.7	Celsr1
2	ENSMUSP00000091429.5	Rnf213
1	ENSMUSP00000138958.2	Csmd2
2	ENSMUSP00000091439.5	Myo15b
1	ENSMUSP00000075579.6	Herc2
2	ENSMUSP00000144791.1	Dnah6
1	ENSMUSP00000019986.6	Rev3l
1	ENSMUSP00000043874.7	Kmt2c
1	ENSMUSP00000109160.2	Hmcn2
1	ENSMUSP00000105173.2	Vcan
1	ENSMUSP00000049296.3	Pkd1
1	ENSMUSP00000071569.4	Mdn1
1	ENSMUSP00000101412.2	Spen
1	ENSMUSP00000038264.7	Obscn
2	ENSMUSP00000121261.2	Dnhd1
2	ENSMUSP00000069751.6	Dnah5
2	ENSMUSP00000120747.1	Usp34
2	ENSMUSP00000044612.8	Zfhx3
1	ENSMUSP00000024238.5	Celsr3
2	ENSMUSP00000071777.2	Myo15
2	ENSMUSP00000093813.3	Muc4
2	ENSMUSP00000062995.8	Dnah10
1	ENSMUSP00000113400.1	Car15
1	ENSMUSP00000092832.3	Capn13
2	ENSMUSP00000061913.7	Lsm10
22	ENSMUSP00000108161.1	Gm15155
1	ENSMUSP00000021611.8	Pitrm1
2	ENSMUSP00000046540.8	Nup54
2	ENSMUSP00000099764.1	Zfp39
22	ENSMUSP00000140577.1	Gm29010
11	ENSMUSP00000137232.1	Gm5849
22	ENSMUSP00000131994.1	Gm17333
1	ENSMUSP00000092216.4	Sars2
21	ENSMUSP00000075467.3	Speer4f1
2	ENSMUSP00000090979.5	Peli1
1	ENSMUSP00000110593.3	Dcc
22	ENSMUSP00000025428.5	4930546C10Rik
16	ENSMUSP00000056665.7	Plac9a
21	ENSMUSP00000127384.1	Gm3020
1	ENSMUSP00000003947.8	Nqo1
1	ENSMUSP00000126108.1	Acvr2b
2	ENSMUSP00000045888.2	Abt1
1	ENSMUSP00000111272.2	Comt
1	ENSMUSP00000103366.2	Sphk2
1	ENSMUSP00000139038.1	Gm28035
2	ENSMUSP00000035908.7	Chn2
1	ENSMUSP00000088046.3	Celsr2
1	ENSMUSP00000093392.3	Ercc6l2
2	ENSMUSP00000034228.8	Arl2bp
11	ENSMUSP00000023336.9	Cd96
4	ENSMUSP00000055934.6	BC030336
2	ENSMUSP00000030039.7	Fmn2
2	ENSMUSP00000010254.9	Stx5a
2	ENSMUSP00000050728.8	Zfp81
11	ENSMUSP00000087955.6	Myoz1
2	ENSMUSP00000044938.7	Mitf
18	ENSMUSP00000100745.2	Gm362
1	ENSMUSP00000026084.3	Slc18a2
2	ENSMUSP00000039990.3	Slc25a37
1	ENSMUSP00000138013.1	Gstp2
12	ENSMUSP00000133911.1	Gm4201
1	ENSMUSP00000109592.1	Pet2
2	ENSMUSP00000035649.7	Clvs1
2	ENSMUSP00000117166.1	Pqlc1
2	ENSMUSP00000026021.6	Msr1
1	ENSMUSP00000078343.3	Adam1b
3	ENSMUSP00000023630.7	Psmg1
6	ENSMUSP00000146688.1	Olfr1308
2	ENSMUSP00000026274.7	Lztfl1
1	ENSMUSP00000041173.6	Nfkbiz
2	ENSMUSP00000022716.2	Rnf219
11	ENSMUSP00000086890.4	Apol10b
16	ENSMUSP00000051457.6	Slurp2
3	ENSMUSP00000134799.1	Golph3l
4	ENSMUSP00000025867.5	Rela
1	ENSMUSP00000141045.1	1700034I23Rik
4	ENSMUSP00000028062.2	Vim
2	ENSMUSP00000098988.2	Gm6685
2	ENSMUSP00000015256.8	Slc25a13
3	ENSMUSP00000138055.1	Rhox6
2	ENSMUSP00000101940.1	Sez6l2
11	ENSMUSP00000024984.6	Tmem204
1	ENSMUSP00000080462.6	Edil3
2	ENSMUSP00000079670.5	Hist1h3g
6	ENSMUSP00000054494.1	Olfr1032
6	ENSMUSP00000145069.1	Emp1
1	ENSMUSP00000123990.2	Glipr1
2	ENSMUSP00000035732.8	Cntnap5a
1	ENSMUSP00000104867.1	Cdc20b
6	ENSMUSP00000058761.5	Olfml2a
2	ENSMUSP00000017759.2	Tnfaip1
1	ENSMUSP00000110899.2	Col19a1
2	ENSMUSP00000105236.2	Cpne1
1	ENSMUSP00000031181.9	Ugt2b34
2	ENSMUSP00000030030.8	Tex10
2	ENSMUSP00000042343.4	Efhc1
22	ENSMUSP00000096729.2	Gm826
4	ENSMUSP00000059129.3	Socs3
5	ENSMUSP00000055253.4	Proser1
2	ENSMUSP00000021141.7	P2rx1
1	ENSMUSP00000030878.1	Slc26a5
1	ENSMUSP00000017086.3	Tmprss6
18	ENSMUSP00000043958.5	Fam90a1b
12	ENSMUSP00000025249.6	Apom
2	ENSMUSP00000030140.2	Ikbkap
2	ENSMUSP00000117531.1	Lsm11
1	ENSMUSP00000048643.8	Tigar
18	ENSMUSP00000132121.1	Gm3269
2	ENSMUSP00000020578.4	Nudcd2
12	ENSMUSP00000141434.1	Trbv31
4	ENSMUSP00000045598.9	Asic4
2	ENSMUSP00000085634.2	Gm7275
1	ENSMUSP00000028251.3	Rbm18
1	ENSMUSP00000041663.8	Chst12
1	ENSMUSP00000115498.1	Gm28042
2	ENSMUSP00000096930.3	Rasgrf2
2	ENSMUSP00000102873.2	Ptges3l
1	ENSMUSP00000034064.3	F11
2	ENSMUSP00000123201.1	Bicc1
4	ENSMUSP00000059291.5	Depdc1b
1	ENSMUSP00000108449.1	Ankrd26
1	ENSMUSP00000137943.1	CAAA01093181.2
12	ENSMUSP00000100844.2	Gm5728
1	ENSMUSP00000147979.1	Glb1l3
1	ENSMUSP00000147517.1	Gm5678
2	ENSMUSP00000002436.9	Snx9
2	ENSMUSP00000107750.2	Hat1
1	ENSMUSP00000030765.6	Padi2
5	ENSMUSP00000051375.6	Fam13c
1	ENSMUSP00000098728.3	Gm5662
1	ENSMUSP00000019232.3	Dnase1l1
1	ENSMUSP00000072509.5	Wdr7
1	ENSMUSP00000125055.1	Adck5
12	ENSMUSP00000142302.1	Ighv2-5
5	ENSMUSP00000065799.4	Fpr2
1	ENSMUSP00000146093.1	Gucy2d
6	ENSMUSP00000104452.1	Olfr328
1	ENSMUSP00000136709.1	Gm8332
20	ENSMUSP00000137949.1	AF067061
5	ENSMUSP00000110820.1	Rhox4g
18	ENSMUSP00000047474.4	Wbp5
2	ENSMUSP00000042835.5	Fau
1	ENSMUSP00000035250.2	Alox12b
12	ENSMUSP00000043526.7	H2-DMb2
11	ENSMUSP00000109830.1	Obp2b
2	ENSMUSP00000044955.5	Hacd3
2	ENSMUSP00000082102.3	Nhlrc4
5	ENSMUSP00000056432.4	Npsr1
1	ENSMUSP00000102984.1	Kcnh4
2	ENSMUSP00000011152.7	Mcoln2
1	ENSMUSP00000112571.1	Tpst1
5	ENSMUSP00000099678.1	Olfr1183
2	ENSMUSP00000083242.6	Scarb1
2	ENSMUSP00000147028.1	Zzef1
7	ENSMUSP00000027730.4	Myog
2	ENSMUSP00000030738.7	Utp11l
2	ENSMUSP00000050658.4	Fam58b
12	ENSMUSP00000133733.1	A530099J19Rik
20	ENSMUSP00000043949.1	4930524J08Rik
2	ENSMUSP00000059625.3	Hmgb4
1	ENSMUSP00000092769.2	Dhtkd1
2	ENSMUSP00000104093.1	Zfp296
1	ENSMUSP00000104731.3	Hnrnpab
11	ENSMUSP00000077568.2	Vmn1r64
2	ENSMUSP00000048816.3	Zmynd15
12	ENSMUSP00000137883.1	Trav3-3
2	ENSMUSP00000139059.1	Ranbp1
7	ENSMUSP00000139205.1	Triqk
4	ENSMUSP00000056621.5	Lcp2
1	ENSMUSP00000049619.3	Gpat2
2	ENSMUSP00000064226.8	Zfp277
1	ENSMUSP00000076844.5	Atp10b
1	ENSMUSP00000119841.1	Lsm6
11	ENSMUSP00000141259.1	Slamf7
6	ENSMUSP00000124972.1	Ccdc85a
2	ENSMUSP00000022906.7	Fzd6
2	ENSMUSP00000140107.1	Usp40
1	ENSMUSP00000047845.4	Dctpp1
1	ENSMUSP00000040255.7	Aoc2
1	ENSMUSP00000084868.3	Boll
2	ENSMUSP00000142910.1	Ccdc144b
1	ENSMUSP00000013130.8	Strn3
12	ENSMUSP00000035562.7	Slfn2
13	ENSMUSP00000105211.3	Scand1
2	ENSMUSP00000134217.1	Zfp266
1	ENSMUSP00000127859.2	Rpl9-ps6
5	ENSMUSP00000054533.1	Olfr1370
3	ENSMUSP00000026577.6	Eps8l2
1	ENSMUSP00000108502.1	D2hgdh
1	ENSMUSP00000044050.7	Dpp4
2	ENSMUSP00000024470.6	Ogfod2
1	ENSMUSP00000046101.9	Eef2
11	ENSMUSP00000026956.3	Pramel6
1	ENSMUSP00000005503.3	Msh6
1	ENSMUSP00000003762.6	Has1
1	ENSMUSP00000096829.3	Csnk2a1
2	ENSMUSP00000106999.1	Nuf2
2	ENSMUSP00000119881.1	Gm29094
12	ENSMUSP00000128732.2	Spaca6
1	ENSMUSP00000047953.4	Iqch
15	ENSMUSP00000132366.1	Apold1
6	ENSMUSP00000063762.4	Vps37d
7	ENSMUSP00000020444.8	Llph
1	ENSMUSP00000067341.6	Clk3
2	ENSMUSP00000037459.5	Zfand1
2	ENSMUSP00000024840.5	Arhgap28
1	ENSMUSP00000008477.6	Snrpb2
2	ENSMUSP00000101896.2	Cant1
1	ENSMUSP00000085985.5	Kif21a
2	ENSMUSP00000041118.6	Foxa1
2	ENSMUSP00000019362.8	Dvl2
6	ENSMUSP00000097374.1	Olfr1231
1	ENSMUSP00000090059.6	Srsf2
2	ENSMUSP00000034277.6	Emc8
2	ENSMUSP00000043734.1	Hypm
2	ENSMUSP00000107439.3	Neurl1a
2	ENSMUSP00000065658.2	Art2b
6	ENSMUSP00000144955.1	Olfr806
1	ENSMUSP00000107793.1	Tlr8
1	ENSMUSP00000112987.1	1700074P13Rik
2	ENSMUSP00000110852.2	Rhox3e
12	ENSMUSP00000142437.1	Igkv17-127
4	ENSMUSP00000024711.4	Adgrf4
2	ENSMUSP00000072912.6	Gm17449
4	ENSMUSP00000098099.1	Gal3st4
2	ENSMUSP00000049967.5	Tbc1d8
11	ENSMUSP00000051871.7	BC027072
1	ENSMUSP00000079306.5	Hspa2
1	ENSMUSP00000121038.1	Dnal1
15	ENSMUSP00000110658.1	3110062M04Rik
2	ENSMUSP00000005830.8	Bcas2
1	ENSMUSP00000093960.4	Eml3
1	ENSMUSP00000057690.6	Dusp28
2	ENSMUSP00000146042.1	Rabac1
2	ENSMUSP00000026135.8	Aspscr1
1	ENSMUSP00000132823.1	Sult6b1
6	ENSMUSP00000048709.7	Npat
2	ENSMUSP00000108934.2	Armc9
2	ENSMUSP00000021693.3	Slc25a29
1	ENSMUSP00000027494.4	Ppp1r7
1	ENSMUSP00000100599.1	Rbm8a2
12	ENSMUSP00000076045.2	Vmn1r229
4	ENSMUSP00000139029.1	Mroh6
2	ENSMUSP00000137260.1	Bcap29
18	ENSMUSP00000074708.2	Osm
1	ENSMUSP00000028603.3	Fbxo3
1	ENSMUSP00000032440.4	Sec13
5	ENSMUSP00000104146.2	4933427D14Rik
4	ENSMUSP00000127891.1	Gm9047
1	ENSMUSP00000101000.3	Dazap1
2	ENSMUSP00000045755.2	Cpne2
1	ENSMUSP00000034406.3	Ankrd49
6	ENSMUSP00000070057.4	Dand5
1	ENSMUSP00000131842.1	Gemin5
2	ENSMUSP00000048508.7	Gbx2
2	ENSMUSP00000073504.6	Pou6f1
7	ENSMUSP00000058286.5	C2cd4a
1	ENSMUSP00000023524.6	Rabl3
15	ENSMUSP00000076043.2	Tas2r106
2	ENSMUSP00000034226.6	Fam192a
6	ENSMUSP00000147905.1	Olfr479
5	ENSMUSP00000091226.6	Sp110
1	ENSMUSP00000076664.7	Rhot1
16	ENSMUSP00000126870.1	Smagp
2	ENSMUSP00000037858.8	Fermt3
6	ENSMUSP00000097439.1	Olfr1135
3	ENSMUSP00000040360.4	Zcchc14
2	ENSMUSP00000026986.6	Higd2a
1	ENSMUSP00000132082.1	Iars
1	ENSMUSP00000112943.1	Egfem1
6	ENSMUSP00000057376.2	Olfr734
2	ENSMUSP00000034761.8	Ice2
1	ENSMUSP00000030303.4	Cyp2j6
1	ENSMUSP00000022271.7	Acox2
1	ENSMUSP00000141020.1	Smok3c
2	ENSMUSP00000104207.1	Zfp444
20	ENSMUSP00000096170.4	G430095P16Rik
1	ENSMUSP00000028113.3	4931423N10Rik
2	ENSMUSP00000111134.1	Foxp2
1	ENSMUSP00000081572.3	Prpf4
12	ENSMUSP00000100149.1	Igkv4-70
2	ENSMUSP00000128249.1	Rdx
1	ENSMUSP00000103508.1	Pnkp
2	ENSMUSP00000101914.2	Hivep3
7	ENSMUSP00000097505.1	Olfr1000
13	ENSMUSP00000101323.2	Gm572
2	ENSMUSP00000022535.7	Dcp1a
6	ENSMUSP00000097201.1	Olfr1307
7	ENSMUSP00000136172.1	Gm9830
7	ENSMUSP00000108050.1	Cobll1
2	ENSMUSP00000022230.8	Srek1ip1
11	ENSMUSP00000095087.1	A430089I19Rik
6	ENSMUSP00000145149.1	Olfr796
12	ENSMUSP00000073236.3	H2-M10.3
17	ENSMUSP00000147556.1	Znrd1as
1	ENSMUSP00000026196.7	Got1
2	ENSMUSP00000110804.3	Ubxn7
1	ENSMUSP00000078589.6	Ybx1
1	ENSMUSP00000059315.1	Adam6a
2	ENSMUSP00000025337.7	Diaph1
1	ENSMUSP00000044497.6	Mrpl34
1	ENSMUSP00000049902.4	Trim2
1	ENSMUSP00000030742.4	Mecr
5	ENSMUSP00000037586.2	Gpr176
2	ENSMUSP00000045913.7	Iqce
3	ENSMUSP00000038590.5	Tcp11
18	ENSMUSP00000075472.3	Rnase11
1	ENSMUSP00000104272.1	Plscr3
1	ENSMUSP00000023353.3	Mcm4
1	ENSMUSP00000073789.6	Ak8
2	ENSMUSP00000040121.6	Hoxb7
3	ENSMUSP00000136060.1	Gm21886
2	ENSMUSP00000036507.7	Ccdc18
18	ENSMUSP00000143486.1	Gm43337
2	ENSMUSP00000095005.3	Ermard
1	ENSMUSP00000061731.6	Vill
6	ENSMUSP00000050942.4	Olfr1368
1	ENSMUSP00000100534.2	Mcts2
2	ENSMUSP00000047134.2	Lbx2
10	ENSMUSP00000042904.6	Cep126
2	ENSMUSP00000038922.7	Nipal2
4	ENSMUSP00000033161.5	Scnn1b
22	ENSMUSP00000087041.4	Gm6899
22	ENSMUSP00000139295.1	AC244694.1
1	ENSMUSP00000136494.1	Rpp14
18	ENSMUSP00000058182.7	Erich5
1	ENSMUSP00000049391.7	Aox3
1	ENSMUSP00000035065.7	Ptgs2
11	ENSMUSP00000036945.5	Themis2
2	ENSMUSP00000006701.5	Tmem110
1	ENSMUSP00000145161.1	Reg1
1	ENSMUSP00000111291.2	Tango2
1	ENSMUSP00000138108.1	Gtf2h2
1	ENSMUSP00000104730.2	Cdyl2
2	ENSMUSP00000102639.1	Arhgap27
4	ENSMUSP00000106865.2	Tnfrsf19
2	ENSMUSP00000032839.6	Det1
1	ENSMUSP00000096549.4	Elavl1
1	ENSMUSP00000064404.6	Grm7
6	ENSMUSP00000115777.1	Ggnbp1
1	ENSMUSP00000049683.4	Ch25h
4	ENSMUSP00000075018.6	Tnfrsf22
1	ENSMUSP00000121317.1	Cnnm4
2	ENSMUSP00000033598.8	Sh3bgrl
1	ENSMUSP00000036770.8	Ctu1
4	ENSMUSP00000121817.1	Nfe2
1	ENSMUSP00000060774.2	Pdha2
2	ENSMUSP00000124205.1	Wtap
2	ENSMUSP00000110498.1	Taf11
3	ENSMUSP00000123404.3	Gm14025
12	ENSMUSP00000128012.1	Vmn1r61
12	ENSMUSP00000024015.2	Guca2a
2	ENSMUSP00000093077.4	Mtch1
2	ENSMUSP00000059749.9	Rbp1
2	ENSMUSP00000110508.1	Gm5483
14	ENSMUSP00000032315.2	Tas2r116
1	ENSMUSP00000142890.1	Chd8
2	ENSMUSP00000021410.8	Ppp2r3c
1	ENSMUSP00000147009.1	Qrich2
2	ENSMUSP00000122156.1	Atxn7l1
2	ENSMUSP00000014750.8	Slc25a11
22	ENSMUSP00000051794.5	4930563M21Rik
1	ENSMUSP00000101146.3	Ppil6
1	ENSMUSP00000050832.7	Sned1
6	ENSMUSP00000080235.2	Olfr1505
4	ENSMUSP00000030964.4	Cd38
22	ENSMUSP00000086718.1	Gm10234
1	ENSMUSP00000026459.5	Atp5b
1	ENSMUSP00000050252.3	Nlrp10
1	ENSMUSP00000029386.7	Etfdh
7	ENSMUSP00000056582.3	Tssc4
18	ENSMUSP00000066786.4	Tex37
5	ENSMUSP00000099396.4	Cntd1
2	ENSMUSP00000001699.7	Hoxc10
4	ENSMUSP00000043040.8	Ccdc138
1	ENSMUSP00000072064.6	Poc1a
1	ENSMUSP00000017891.7	Ghdc
4	ENSMUSP00000060803.8	Prr11
6	ENSMUSP00000005073.6	Zp3
1	ENSMUSP00000117410.1	Smyd3
2	ENSMUSP00000073880.3	Rps7
1	ENSMUSP00000022462.7	Oxnad1
10	ENSMUSP00000059587.6	Gja3
5	ENSMUSP00000087516.1	Olfr169
2	ENSMUSP00000054856.4	Uqcr10
1	ENSMUSP00000058801.1	Pcdhb9
10	ENSMUSP00000056882.5	Fcer1a
1	ENSMUSP00000059091.7	Fkrp
11	ENSMUSP00000145605.1	Olfr22-ps1
2	ENSMUSP00000018993.6	Wwc1
1	ENSMUSP00000100944.1	Btbd11
4	ENSMUSP00000141263.1	Sema4c
1	ENSMUSP00000022340.3	Nid2
12	ENSMUSP00000071818.3	Nol7
2	ENSMUSP00000078972.6	Slc4a2
2	ENSMUSP00000065620.7	Zfp560
1	ENSMUSP00000107237.4	Hnrnpc
5	ENSMUSP00000143576.1	Lhfpl3
2	ENSMUSP00000101343.1	Zfp933
6	ENSMUSP00000097496.1	Olfr1024
12	ENSMUSP00000140508.1	Ms4a3
2	ENSMUSP00000089075.4	Zdhhc11
2	ENSMUSP00000028187.6	Lamc3
1	ENSMUSP00000051199.3	Prss48
2	ENSMUSP00000142020.1	Larp1b
1	ENSMUSP00000112896.1	Dpysl4
1	ENSMUSP00000128703.2	Mast3
1	ENSMUSP00000093991.1	Slc22a27
5	ENSMUSP00000020346.4	Thap2
6	ENSMUSP00000140904.1	Olfr1392
1	ENSMUSP00000016977.8	Mrps18c
2	ENSMUSP00000039688.3	Kri1
2	ENSMUSP00000041456.2	Wdr45
5	ENSMUSP00000108504.1	Nr5a1
1	ENSMUSP00000031291.7	Asphd2
2	ENSMUSP00000078336.5	Ablim1
1	ENSMUSP00000035196.7	Hemk1
2	ENSMUSP00000023214.4	Dgat1
5	ENSMUSP00000140409.1	Spock1
16	ENSMUSP00000118628.1	Ecscr
20	ENSMUSP00000099774.3	4933409G03Rik
1	ENSMUSP00000038135.5	Dhx9
2	ENSMUSP00000119596.1	Tmem216
1	ENSMUSP00000034304.7	Hsd17b2
18	ENSMUSP00000095222.2	1700066B19Rik
12	ENSMUSP00000079950.3	Vmn1r21
1	ENSMUSP00000018800.2	Myl4
1	ENSMUSP00000108429.1	Gtdc1
1	ENSMUSP00000001172.5	Ankrd39
7	ENSMUSP00000103566.1	1700008O03Rik
6	ENSMUSP00000024107.5	Wfdc1
1	ENSMUSP00000092539.4	Gad1
1	ENSMUSP00000026208.4	Abcc2
2	ENSMUSP00000037834.6	Slc35b2
1	ENSMUSP00000146671.1	Pcdhgb8
2	ENSMUSP00000028105.6	Fam188a
2	ENSMUSP00000108558.1	Rc3h2
5	ENSMUSP00000120016.1	Dcaf17
5	ENSMUSP00000091375.4	Nxpe4
1	ENSMUSP00000028241.6	Stom
1	ENSMUSP00000116108.1	Tcp1
1	ENSMUSP00000036998.2	Lnpep
12	ENSMUSP00000018965.3	Avpi1
2	ENSMUSP00000135088.1	Gm21988
2	ENSMUSP00000145797.1	B3gnt8
1	ENSMUSP00000127329.1	Vldlr
2	ENSMUSP00000069238.8	Cers3
1	ENSMUSP00000127325.1	Gpat4
7	ENSMUSP00000035773.2	Ttc22
17	ENSMUSP00000042028.6	Apobr
3	ENSMUSP00000068713.8	Nusap1
5	ENSMUSP00000053986.7	Lpar4
1	ENSMUSP00000141952.1	Hyi
1	ENSMUSP00000113672.1	Cth
3	ENSMUSP00000000466.6	Plin2
1	ENSMUSP00000027338.3	Sdhaf4
16	ENSMUSP00000051464.1	1700029I15Rik
2	ENSMUSP00000034607.9	Arcn1
1	ENSMUSP00000097153.3	Pak6
1	ENSMUSP00000106120.2	Slc12a1
5	ENSMUSP00000017868.6	Etv4
4	ENSMUSP00000072047.5	Strbp
11	ENSMUSP00000039493.8	Arglu1
2	ENSMUSP00000022613.9	Esco2
12	ENSMUSP00000100097.1	Trbv29
6	ENSMUSP00000070718.2	Wfdc15a
2	ENSMUSP00000045441.8	Mboat1
12	ENSMUSP00000139421.1	Gm21244
2	ENSMUSP00000042586.8	Cep44
2	ENSMUSP00000135604.1	Cers6
2	ENSMUSP00000119136.1	Cenpo
6	ENSMUSP00000095820.2	Olfr559
16	ENSMUSP00000136153.1	Evi2b
2	ENSMUSP00000021438.6	Nova1
2	ENSMUSP00000050968.7	Zfp719
2	ENSMUSP00000136273.1	Vdac3
2	ENSMUSP00000097576.3	Ttc30b
2	ENSMUSP00000108039.1	Slc38a11
6	ENSMUSP00000033581.3	Fgf16
5	ENSMUSP00000117421.1	A830018L16Rik
1	ENSMUSP00000093702.5	Prss3
2	ENSMUSP00000003123.8	Fam32a
20	ENSMUSP00000111141.3	BC147527
2	ENSMUSP00000004715.1	Mospd2
2	ENSMUSP00000023159.8	Mgrn1
2	ENSMUSP00000020849.2	Tom1l1
2	ENSMUSP00000099955.3	Adamts13
11	ENSMUSP00000076891.4	Tmem268
20	ENSMUSP00000137700.1	Gm26741
2	ENSMUSP00000093432.1	Trappc3l
6	ENSMUSP00000140088.1	Gm29110
6	ENSMUSP00000076449.2	Olfr304
2	ENSMUSP00000041308.8	Zc3h7a
2	ENSMUSP00000055321.6	Bbs1
2	ENSMUSP00000075416.5	Cntnap5c
4	ENSMUSP00000094892.3	L3mbtl4
2	ENSMUSP00000075822.1	Usp17lb
1	ENSMUSP00000111659.2	Fads3
1	ENSMUSP00000003527.8	Supt5
4	ENSMUSP00000085633.4	Chpf2
2	ENSMUSP00000059107.3	Kctd11
3	ENSMUSP00000027859.5	Tbx19
2	ENSMUSP00000089648.2	Gm8444
1	ENSMUSP00000111323.3	Pcdha9
2	ENSMUSP00000018877.2	Pex12
2	ENSMUSP00000036148.7	Mroh2b
18	ENSMUSP00000132091.1	BC049352
22	ENSMUSP00000085159.2	Prb1
1	ENSMUSP00000124569.1	Slc37a2
8	ENSMUSP00000051853.8	A430105I19Rik
6	ENSMUSP00000121079.1	Pcp2
1	ENSMUSP00000044108.9	Mettl22
2	ENSMUSP00000042321.7	Zscan2
2	ENSMUSP00000119411.1	Hacd4
19	ENSMUSP00000113155.1	Gm6792
2	ENSMUSP00000004985.9	Brpf3
2	ENSMUSP00000052144.5	Csrnp2
1	ENSMUSP00000032336.4	Plbd1
1	ENSMUSP00000016034.2	Amdhd1
1	ENSMUSP00000074533.1	Helz
1	ENSMUSP00000055110.7	Aqp3
2	ENSMUSP00000047931.4	C1galt1
4	ENSMUSP00000017799.5	Cd40
1	ENSMUSP00000107347.1	Tfpi
4	ENSMUSP00000007949.3	Twist2
1	ENSMUSP00000099431.5	Acss2
5	ENSMUSP00000075863.3	Olfr961
1	ENSMUSP00000096668.2	Kcng1
5	ENSMUSP00000143029.1	Tet2
2	ENSMUSP00000098520.4	Gbp11
2	ENSMUSP00000104636.3	Gm2026
22	ENSMUSP00000069562.5	D930048N14Rik
4	ENSMUSP00000097154.4	Tjp2
1	ENSMUSP00000010451.5	Tmem86a
2	ENSMUSP00000093958.5	Tut1
4	ENSMUSP00000049176.3	Inadl
16	ENSMUSP00000127152.1	Ear6
1	ENSMUSP00000118931.1	Yjefn3
2	ENSMUSP00000096592.5	Gm10709
1	ENSMUSP00000045864.8	Nceh1
17	ENSMUSP00000113126.1	Apoc3
1	ENSMUSP00000124423.1	Thnsl2
2	ENSMUSP00000039670.5	Unkl
1	ENSMUSP00000047218.6	Grhpr
1	ENSMUSP00000032892.5	Xylt1
5	ENSMUSP00000018737.6	Sparc
6	ENSMUSP00000097421.2	Olfr1166
2	ENSMUSP00000055058.5	Trim34a
1	ENSMUSP00000030669.7	Slc9a1
1	ENSMUSP00000045511.6	Rbm46
12	ENSMUSP00000124102.1	Sertm1
5	ENSMUSP00000090511.5	Wfdc17
2	ENSMUSP00000039466.4	Sox10
1	ENSMUSP00000048803.5	Prelp
6	ENSMUSP00000075612.1	Olfr1076
21	ENSMUSP00000126547.1	Gm9603
1	ENSMUSP00000039072.4	Jph1
11	ENSMUSP00000061878.1	Mrgprb2
14	ENSMUSP00000071615.1	Tas2r123
1	ENSMUSP00000025462.6	Rbfa
2	ENSMUSP00000065721.8	Tbc1d22a
1	ENSMUSP00000104485.1	Atox1
1	ENSMUSP00000025170.9	Wdr46
1	ENSMUSP00000021390.7	Galc
12	ENSMUSP00000093091.5	Akap3
13	ENSMUSP00000062245.5	1700015E13Rik
2	ENSMUSP00000044245.6	Prdm14
6	ENSMUSP00000075768.1	Olfr811
1	ENSMUSP00000112617.1	Large
6	ENSMUSP00000080852.2	Olfr313
1	ENSMUSP00000032141.7	Hmces
2	ENSMUSP00000031508.4	Triap1
1	ENSMUSP00000125880.1	Mpp6
3	ENSMUSP00000129960.1	Vmn2r33
1	ENSMUSP00000049770.8	Mars2
7	ENSMUSP00000059883.4	Cdc42ep2
19	ENSMUSP00000076041.2	Defa21
2	ENSMUSP00000119986.1	Dpy19l1
1	ENSMUSP00000135905.1	Gm4307
1	ENSMUSP00000075440.6	Crybb3
1	ENSMUSP00000003964.8	Gys1
5	ENSMUSP00000145036.1	Olfr459
1	ENSMUSP00000114927.2	Grm5
2	ENSMUSP00000137099.1	Gm5294
2	ENSMUSP00000054897.7	Zbtb14
1	ENSMUSP00000069914.3	Tgtp1
18	ENSMUSP00000067135.3	Mrfap1
1	ENSMUSP00000102320.2	Podn
6	ENSMUSP00000021729.7	Gpr132
2	ENSMUSP00000085712.4	Srgap3
4	ENSMUSP00000029075.4	Dok5
1	ENSMUSP00000006444.7	Tep1
11	ENSMUSP00000031227.4	Zfp326
5	ENSMUSP00000076225.5	Olfr715
22	ENSMUSP00000099917.3	Cstad
1	ENSMUSP00000136894.1	Amy2a3
1	ENSMUSP00000045430.3	Catsper1
1	ENSMUSP00000036031.3	Rhod
1	ENSMUSP00000041794.5	Rpl39l
1	ENSMUSP00000079309.1	Tbpl2
2	ENSMUSP00000060424.6	Dbx2
6	ENSMUSP00000092699.1	Olfr270
2	ENSMUSP00000136870.1	Gm14322
5	ENSMUSP00000134532.1	Olfr131
1	ENSMUSP00000036705.8	Gak
1	ENSMUSP00000022098.8	Mrpl36
1	ENSMUSP00000105583.2	Serpina3j
1	ENSMUSP00000025482.8	Atp8b1
5	ENSMUSP00000146141.1	Olfr139
11	ENSMUSP00000145769.1	Olfr377-ps1
2	ENSMUSP00000078303.7	Ubl3
2	ENSMUSP00000053371.7	Cltb
2	ENSMUSP00000051973.5	Abra
1	ENSMUSP00000021142.7	Atp2a3
20	ENSMUSP00000075079.1	1700020N15Rik
2	ENSMUSP00000042224.4	Zfyve1
1	ENSMUSP00000029603.8	Prss12
5	ENSMUSP00000104861.2	Stau1
7	ENSMUSP00000129948.1	Krtap11-1
17	ENSMUSP00000140470.1	Scgb2b11
7	ENSMUSP00000068863.3	Cbln2
2	ENSMUSP00000038863.7	Btg1
6	ENSMUSP00000074581.4	Gpr65
2	ENSMUSP00000107620.2	Gm4788
5	ENSMUSP00000077757.5	Bak1
3	ENSMUSP00000066868.3	Foxd2
22	ENSMUSP00000050754.2	5330417H12Rik
2	ENSMUSP00000070052.6	Ndrg3
1	ENSMUSP00000005630.4	Msh4
4	ENSMUSP00000108921.1	Frs3
2	ENSMUSP00000023655.6	Mx1
1	ENSMUSP00000007747.8	Dus3l
12	ENSMUSP00000137582.1	CR974586.3
1	ENSMUSP00000055273.6	Gm4922
1	ENSMUSP00000069631.3	Dhrs9
5	ENSMUSP00000024486.7	Mrps23
2	ENSMUSP00000069087.4	Lamb2
2	ENSMUSP00000076971.6	Ssrp1
2	ENSMUSP00000107857.2	Foxn2
2	ENSMUSP00000148115.1	Nup98
18	ENSMUSP00000074745.4	Defa34
20	ENSMUSP00000033525.2	4930447F04Rik
1	ENSMUSP00000047573.2	Lrfn2
11	ENSMUSP00000038779.7	Nepro
2	ENSMUSP00000041581.5	2023-03-09
16	ENSMUSP00000101492.2	Aunip
6	ENSMUSP00000041377.7	Ticrr
1	ENSMUSP00000085862.5	Dnase1l2
7	ENSMUSP00000026957.3	Pramel7
5	ENSMUSP00000128261.1	Lpar2
7	ENSMUSP00000095608.2	Fam53b
1	ENSMUSP00000007255.6	Ddah2
1	ENSMUSP00000027979.7	Uhmk1
1	ENSMUSP00000029923.6	Clca4a
1	ENSMUSP00000034138.5	Dnaja2
1	ENSMUSP00000054150.5	Rapsn
5	ENSMUSP00000058720.4	4921504E06Rik
5	ENSMUSP00000022438.5	Vmn2r88
1	ENSMUSP00000062096.4	Tlr6
6	ENSMUSP00000095765.1	Olfr676
2	ENSMUSP00000078547.5	Paqr9
1	ENSMUSP00000134201.1	Brsk2
2	ENSMUSP00000143996.1	Pum1
1	ENSMUSP00000079093.5	Sirt7
2	ENSMUSP00000083057.5	Cfap45
2	ENSMUSP00000017604.8	Cyba
1	ENSMUSP00000035727.5	Mfsd9
20	ENSMUSP00000082175.3	Gm10160
12	ENSMUSP00000022081.1	Spata9
1	ENSMUSP00000093830.4	Asah2
2	ENSMUSP00000053955.5	Usp42
2	ENSMUSP00000005185.6	Cstb
12	ENSMUSP00000143018.1	Igkv14-130
1	ENSMUSP00000068854.6	Slc16a3
1	ENSMUSP00000031334.8	Eif2b1
2	ENSMUSP00000131426.2	Vmn2r83
2	ENSMUSP00000142054.1	Rcor3
1	ENSMUSP00000080993.1	mt-Co1
11	ENSMUSP00000125149.1	Lypd1
1	ENSMUSP00000073150.5	Pcdhga3
16	ENSMUSP00000030044.2	Orm1
7	ENSMUSP00000132436.1	Zfp488
22	ENSMUSP00000141034.1	Gm28269
1	ENSMUSP00000048636.7	Mettl18
2	ENSMUSP00000100061.3	4930452B06Rik
1	ENSMUSP00000131625.1	Kcnj1
1	ENSMUSP00000040938.6	Wdr92
1	ENSMUSP00000021857.5	Fars2
4	ENSMUSP00000097956.4	Tmub2
12	ENSMUSP00000028361.4	Il1f6
1	ENSMUSP00000026220.5	Scd3
7	ENSMUSP00000134864.1	Apol7a
12	ENSMUSP00000142998.1	Igkv8-27
9	ENSMUSP00000049924.2	Olfr807
2	ENSMUSP00000144743.1	Gm45140
2	ENSMUSP00000046536.4	Ap5m1
1	ENSMUSP00000144884.1	Lsm8
2	ENSMUSP00000087372.5	Mfap1a
5	ENSMUSP00000144714.1	AW822073
1	ENSMUSP00000025403.6	Impa2
5	ENSMUSP00000130328.1	Olfr1344
1	ENSMUSP00000005669.7	Cyp2b13
1	ENSMUSP00000022858.7	Agxt2
2	ENSMUSP00000118373.1	Lyrm7
17	ENSMUSP00000100535.1	Krtap1-3
1	ENSMUSP00000017288.2	Rnd3
2	ENSMUSP00000095030.3	Fgfr1op
2	ENSMUSP00000060205.2	Efcab9
5	ENSMUSP00000036585.8	Rxrb
5	ENSMUSP00000012426.2	Wnt8a
2	ENSMUSP00000097301.3	Zfp408
1	ENSMUSP00000024983.5	Ift140
6	ENSMUSP00000046558.8	Igsf21
1	ENSMUSP00000044231.3	Naaladl1
12	ENSMUSP00000143153.1	Iglc2
3	ENSMUSP00000103682.1	Tbx4
4	ENSMUSP00000065832.4	Cdkn1b
2	ENSMUSP00000143705.1	Rnf216
1	ENSMUSP00000035105.5	Rpsa
1	ENSMUSP00000092725.1	Ccin
11	ENSMUSP00000108804.2	Afm
1	ENSMUSP00000038069.7	H2-Ke6
2	ENSMUSP00000026487.4	Ier3ip1
1	ENSMUSP00000106318.2	Oxct1
1	ENSMUSP00000057996.3	Fem1a
1	ENSMUSP00000048309.8	Stab2
6	ENSMUSP00000105620.2	Tcn2
22	ENSMUSP00000125357.1	BC035044
2	ENSMUSP00000140019.1	Clasp1
1	ENSMUSP00000136028.1	AC149090.1
6	ENSMUSP00000140454.1	Rd3l
1	ENSMUSP00000088980.5	Dnajc1
11	ENSMUSP00000123514.1	Fam19a3
1	ENSMUSP00000137335.1	Gm21833
2	ENSMUSP00000088935.2	Sumo1
22	ENSMUSP00000143088.1	Traj58
2	ENSMUSP00000060040.8	Zfp366
5	ENSMUSP00000055697.4	P2ry6
20	ENSMUSP00000082978.3	Gm10134
12	ENSMUSP00000030339.6	Tnfrsf8
2	ENSMUSP00000121744.1	Slc4a4
1	ENSMUSP00000022507.5	Pspc1
2	ENSMUSP00000113783.1	Mical1
4	ENSMUSP00000148409.1	RP23-411I6.1
1	ENSMUSP00000128915.1	Mrpl16
1	ENSMUSP00000148225.1	RP24-243J4.5
3	ENSMUSP00000101859.2	Mycl
2	ENSMUSP00000091428.5	Enthd2
7	ENSMUSP00000136853.1	Spin2-ps6
2	ENSMUSP00000096108.2	Zfp788
4	ENSMUSP00000045993.7	Mycn
5	ENSMUSP00000025779.4	Cdk2ap2
2	ENSMUSP00000106567.3	Mboat2
12	ENSMUSP00000037609.9	Bri3bp
2	ENSMUSP00000145508.1	Pde1c
2	ENSMUSP00000002885.6	Epdr1
1	ENSMUSP00000137367.1	Sncaip
1	ENSMUSP00000112755.1	Celf6
13	ENSMUSP00000131087.1	Gm2832
17	ENSMUSP00000032216.6	Ptms
6	ENSMUSP00000148063.1	Olfr494
2	ENSMUSP00000134687.1	Smpd5
14	ENSMUSP00000056581.4	Tas2r126
1	ENSMUSP00000138479.1	Atp13a4
2	ENSMUSP00000060255.5	Zfp831
2	ENSMUSP00000082168.4	Mex3b
2	ENSMUSP00000103557.1	Selt
4	ENSMUSP00000122712.1	Ppp1r3g
22	ENSMUSP00000104376.1	Gm10999
2	ENSMUSP00000056642.3	Lrit2
11	ENSMUSP00000074696.5	Mup14
2	ENSMUSP00000033770.6	Mecp2
2	ENSMUSP00000118911.1	Zfr
11	ENSMUSP00000144063.1	Gm3147
1	ENSMUSP00000007959.8	Rhoa
4	ENSMUSP00000112442.1	Palld
6	ENSMUSP00000107129.1	Olfr1506
9	ENSMUSP00000083230.1	Olfr877
22	ENSMUSP00000137109.1	A630023A22Rik
1	ENSMUSP00000086450.2	Nudt18
7	ENSMUSP00000122859.1	Gm21983
12	ENSMUSP00000100203.1	Igkv3-3
1	ENSMUSP00000147013.1	U2af2
2	ENSMUSP00000026608.7	Crcp
1	ENSMUSP00000021001.8	Rab10
16	ENSMUSP00000125587.2	Speer4e
12	ENSMUSP00000099646.3	Slc35g3
1	ENSMUSP00000001452.7	Cct3
1	ENSMUSP00000022164.8	Ankra2
1	ENSMUSP00000133937.1	Pabpn1
2	ENSMUSP00000087656.5	Hic2
5	ENSMUSP00000055542.5	Trim16
2	ENSMUSP00000000253.5	Lhx2
1	ENSMUSP00000032371.7	Gys2
1	ENSMUSP00000148354.1	Nat1
12	ENSMUSP00000110941.2	Fam71f2
1	ENSMUSP00000086852.4	Gm11808
1	ENSMUSP00000139012.1	Doxl2
1	ENSMUSP00000027252.7	Eif5b
1	ENSMUSP00000025230.8	C2
5	ENSMUSP00000004473.8	Spic
1	ENSMUSP00000005003.6	Lbr
22	ENSMUSP00000141083.1	Gm28465
1	ENSMUSP00000062277.7	Trim32
2	ENSMUSP00000075366.4	Ldoc1
7	ENSMUSP00000100458.1	Trdv5
3	ENSMUSP00000128921.1	Arpp19
5	ENSMUSP00000054771.7	Ccdc169
1	ENSMUSP00000016309.9	Tmbim1
1	ENSMUSP00000128810.2	Gm21992
2	ENSMUSP00000033871.6	Slc25a15
1	ENSMUSP00000097167.3	Prmt2
1	ENSMUSP00000099364.4	Nsf
5	ENSMUSP00000056417.7	Bod1
18	ENSMUSP00000108741.2	Tceal7
1	ENSMUSP00000076593.4	Scml2
2	ENSMUSP00000047431.7	Tagap
1	ENSMUSP00000099658.3	Rbbp4
1	ENSMUSP00000031398.7	Hpd
2	ENSMUSP00000077676.6	Tcp11x2
12	ENSMUSP00000100447.2	Trav3-4
2	ENSMUSP00000003117.8	Ap1m1
5	ENSMUSP00000006963.1	Krt28
2	ENSMUSP00000125745.1	Rnf123
2	ENSMUSP00000047904.9	Cmc1
1	ENSMUSP00000031837.7	1600015I10Rik
1	ENSMUSP00000107339.1	Kras
12	ENSMUSP00000041306.7	Oscar
5	ENSMUSP00000062719.5	Taar8a
2	ENSMUSP00000027853.5	Mpc2
2	ENSMUSP00000099930.3	Set
3	ENSMUSP00000100725.3	Foxd1
1	ENSMUSP00000103386.1	Coro2a
2	ENSMUSP00000109305.1	Anxa4
1	ENSMUSP00000052912.5	Pdia6
12	ENSMUSP00000093972.5	Uqcc3
2	ENSMUSP00000043173.5	Foxa3
2	ENSMUSP00000135592.1	Vmn2r5
2	ENSMUSP00000104173.3	Rabep1
11	ENSMUSP00000108716.3	Cxcl9
2	ENSMUSP00000081474.4	Rplp2
12	ENSMUSP00000142292.1	Ighv8-5
18	ENSMUSP00000143341.1	Csn2
2	ENSMUSP00000020397.7	Snrpd3
2	ENSMUSP00000029575.5	Extl2
18	ENSMUSP00000106382.1	Gm15293
4	ENSMUSP00000026119.7	Gcgr
2	ENSMUSP00000034776.6	Cln6
2	ENSMUSP00000025375.7	Tcerg1
1	ENSMUSP00000000369.3	Rem1
1	ENSMUSP00000050896.3	Slfnl1
2	ENSMUSP00000032182.3	Xpc
1	ENSMUSP00000006101.3	Itgae
1	ENSMUSP00000077879.2	Klk1b1
7	ENSMUSP00000036369.3	Ccdc122
1	ENSMUSP00000138083.1	Metap2
1	ENSMUSP00000074659.3	Klk1
2	ENSMUSP00000140951.1	Sh3bgrl2
1	ENSMUSP00000114074.1	Sgk1
7	ENSMUSP00000031017.9	Fosl2
5	ENSMUSP00000148266.1	Olfr291
1	ENSMUSP00000041983.2	Baat
3	ENSMUSP00000047980.7	Vps37b
2	ENSMUSP00000029741.2	Polr3c
6	ENSMUSP00000074291.3	Olfr512
2	ENSMUSP00000064469.3	Gm9992
2	ENSMUSP00000084578.2	Ppp1r3c
1	ENSMUSP00000037371.2	Echdc3
2	ENSMUSP00000036253.4	Gorab
1	ENSMUSP00000033805.8	Psmd10
2	ENSMUSP00000000299.7	Itgb2
2	ENSMUSP00000033512.4	Slc38a5
5	ENSMUSP00000092163.1	Ffar3
17	ENSMUSP00000108184.1	Gm15140
1	ENSMUSP00000124056.1	Nbeal1
1	ENSMUSP00000124264.1	Aptx
1	ENSMUSP00000099667.3	AU040320
2	ENSMUSP00000025077.6	Mtpap
2	ENSMUSP00000006750.7	Rundc3a
1	ENSMUSP00000025802.3	Nudt8
6	ENSMUSP00000135963.1	Gm21863
1	ENSMUSP00000011302.7	Brf1
1	ENSMUSP00000029183.2	Fam83d
12	ENSMUSP00000022865.9	Mtdh
1	ENSMUSP00000070637.7	Tmem229b
16	ENSMUSP00000017864.2	Trp53tg5
5	ENSMUSP00000139068.1	Olfr1162
1	ENSMUSP00000020899.4	Matn3
2	ENSMUSP00000029433.7	Ptpn22
2	ENSMUSP00000045099.7	Specc1l
2	ENSMUSP00000084949.4	Zfp952
2	ENSMUSP00000023362.8	Ntan1
12	ENSMUSP00000027518.5	Spp2
1	ENSMUSP00000103853.3	Klhl32
2	ENSMUSP00000047567.7	Sox5
5	ENSMUSP00000039653.5	Nodal
2	ENSMUSP00000147339.1	Irx5
2	ENSMUSP00000077535.4	Trim31
4	ENSMUSP00000072872.6	Sh3bp5l
1	ENSMUSP00000056855.8	Mrps9
18	ENSMUSP00000072352.5	Csn1s2b
18	ENSMUSP00000102949.1	Gm11758
2	ENSMUSP00000137476.1	Psap
1	ENSMUSP00000103978.1	Map3k10
1	ENSMUSP00000078971.2	Slc27a4
1	ENSMUSP00000083928.3	Man2a1
6	ENSMUSP00000043659.7	Tmem59l
2	ENSMUSP00000030145.8	Dcaf12
2	ENSMUSP00000039012.6	Hoxa5
1	ENSMUSP00000126892.2	Gm10260
1	ENSMUSP00000036983.8	Car14
5	ENSMUSP00000078756.1	Olfr401
3	ENSMUSP00000094994.3	Vmn2r112
1	ENSMUSP00000043926.6	Pnp
2	ENSMUSP00000076871.5	Ccdc148
5	ENSMUSP00000114967.2	Cfap126
2	ENSMUSP00000108319.2	Maged2
1	ENSMUSP00000033930.4	Dusp4
6	ENSMUSP00000073843.1	Olfr1502
2	ENSMUSP00000122679.1	Dnm1
11	ENSMUSP00000148003.1	Olfr300-ps1
2	ENSMUSP00000015891.5	Vps45
1	ENSMUSP00000082313.5	Gk5
1	ENSMUSP00000029482.8	Gpsm2
2	ENSMUSP00000099484.4	Znhit3
5	ENSMUSP00000026120.6	Bhlhe22
6	ENSMUSP00000051931.2	Olfr1120
1	ENSMUSP00000081142.3	Tardbp
13	ENSMUSP00000055874.8	Syne4
2	ENSMUSP00000077744.5	Uqcrh
2	ENSMUSP00000026156.7	Rfng
7	ENSMUSP00000101393.1	Pramef6
1	ENSMUSP00000087119.4	Mmp14
1	ENSMUSP00000076364.6	Ptpro
17	ENSMUSP00000102725.1	Izumo3
1	ENSMUSP00000128030.1	Cyp2a22
1	ENSMUSP00000141989.1	Pcdha3
13	ENSMUSP00000050300.2	Apof
2	ENSMUSP00000103518.2	Rgp1
1	ENSMUSP00000126800.1	AU018091
2	ENSMUSP00000089140.4	Cntnap3
1	ENSMUSP00000034787.5	Phip
1	ENSMUSP00000117947.1	Snrpa1
5	ENSMUSP00000141397.1	Gm5150
1	ENSMUSP00000114986.1	9530053A07Rik
1	ENSMUSP00000111217.1	Dync1i1
12	ENSMUSP00000142338.1	Igkv1-35
1	ENSMUSP00000000573.2	Ovgp1
1	ENSMUSP00000001240.5	Agpat3
18	ENSMUSP00000094130.1	Gml2
1	ENSMUSP00000092966.4	Cyp4v3
2	ENSMUSP00000134214.1	Aif1
14	ENSMUSP00000053700.3	Tas2r118
2	ENSMUSP00000002298.6	Ppm1j
12	ENSMUSP00000134084.1	Gm4175
8	ENSMUSP00000112765.2	Btc
1	ENSMUSP00000097904.3	Tanc2
2	ENSMUSP00000060558.4	Cmtr2
5	ENSMUSP00000079648.3	Olfr979
2	ENSMUSP00000115237.2	Sox3
6	ENSMUSP00000095785.1	Olfr641
1	ENSMUSP00000006638.7	Slc34a3
15	ENSMUSP00000110219.4	Krba1
4	ENSMUSP00000019616.4	Icam5
7	ENSMUSP00000073805.3	Spatc1
4	ENSMUSP00000070717.7	Rtkn2
1	ENSMUSP00000036140.6	Acsm1
5	ENSMUSP00000057362.1	Msantd1
11	ENSMUSP00000034261.7	Insl3
2	ENSMUSP00000136517.1	Gm21789
2	ENSMUSP00000031727.7	Gigyf1
1	ENSMUSP00000027687.7	Ube2t
6	ENSMUSP00000139496.1	Ank3
1	ENSMUSP00000049335.7	Ift172
2	ENSMUSP00000020896.8	Tspan13
2	ENSMUSP00000078878.6	Nup93
2	ENSMUSP00000086034.4	Mybl1
6	ENSMUSP00000119774.1	Zpld1
1	ENSMUSP00000070279.7	Ddx55
2	ENSMUSP00000101708.2	Zmym1
2	ENSMUSP00000067884.7	Kcnn2
1	ENSMUSP00000058391.7	Rap2c
1	ENSMUSP00000143488.1	Ift22
2	ENSMUSP00000035400.7	Nckap1l
1	ENSMUSP00000023805.1	Csad
2	ENSMUSP00000034197.4	St3gal2
2	ENSMUSP00000030128.5	Chmp5
1	ENSMUSP00000063309.5	Akr1cl
7	ENSMUSP00000072089.3	1700019A02Rik
2	ENSMUSP00000146006.1	Zfp607a
1	ENSMUSP00000107787.1	Tlr7
1	ENSMUSP00000078429.7	Tuba4a
2	ENSMUSP00000087665.3	Ypel1
2	ENSMUSP00000031131.9	Uchl1
1	ENSMUSP00000108759.1	Ugt1a6a
1	ENSMUSP00000020756.8	Pnpt1
2	ENSMUSP00000034393.5	Tmed6
2	ENSMUSP00000119850.2	Hspa14
11	ENSMUSP00000137246.1	Tmem200c
12	ENSMUSP00000060405.3	Ucn2
2	ENSMUSP00000028857.7	Nphp1
1	ENSMUSP00000103825.1	Wdr62
10	ENSMUSP00000096899.3	Bfsp1
2	ENSMUSP00000073652.5	Ube3b
20	ENSMUSP00000070898.1	Gm9955
12	ENSMUSP00000142333.1	Ighv8-12
1	ENSMUSP00000099709.3	Trit1
1	ENSMUSP00000024958.7	Caskin1
1	ENSMUSP00000029833.7	Lrriq3
22	ENSMUSP00000069426.1	Gm9938
7	ENSMUSP00000032888.7	Arl6ip1
12	ENSMUSP00000140504.1	Gm28845
12	ENSMUSP00000137877.1	Trav6d-5
15	ENSMUSP00000022019.3	Il9
12	ENSMUSP00000099896.1	Cd3e
6	ENSMUSP00000086112.3	Olfm4
1	ENSMUSP00000080992.1	mt-Nd2
2	ENSMUSP00000025046.2	Ip6k3
2	ENSMUSP00000119891.1	Cdk5rap2
4	ENSMUSP00000023062.3	Tomm22
4	ENSMUSP00000076961.6	Tnfaip8l1
6	ENSMUSP00000050184.4	Olfr745
4	ENSMUSP00000003442.7	Cacnb3
1	ENSMUSP00000037096.8	Lrrn1
1	ENSMUSP00000126736.1	Wdr27
2	ENSMUSP00000006181.6	Napa
2	ENSMUSP00000020884.9	Atp6v1c2
5	ENSMUSP00000103098.1	Rara
2	ENSMUSP00000132305.1	Zfp558
20	ENSMUSP00000031547.5	4930519G04Rik
11	ENSMUSP00000126826.1	Scn2b
6	ENSMUSP00000052418.2	Olfr418
2	ENSMUSP00000121803.1	Inpp4a
2	ENSMUSP00000107448.1	Gmfb
20	ENSMUSP00000128205.1	Gm44501
2	ENSMUSP00000066492.6	Nup214
3	ENSMUSP00000052776.6	Eps8
12	ENSMUSP00000134841.1	Vmn1r14
4	ENSMUSP00000130142.1	Phc3
2	ENSMUSP00000038263.5	Noc4l
5	ENSMUSP00000082948.2	BC068281
1	ENSMUSP00000048450.6	Rbm34
1	ENSMUSP00000076393.3	Dsg1a
22	ENSMUSP00000142713.1	Traj17
1	ENSMUSP00000099392.3	Matn4
7	ENSMUSP00000019506.7	D8Ertd738e
1	ENSMUSP00000141891.1	Kcnk2
2	ENSMUSP00000080568.6	Syn1
2	ENSMUSP00000054234.2	4933408B17Rik
1	ENSMUSP00000112520.1	Dnaja4
1	ENSMUSP00000113240.1	Gadl1
2	ENSMUSP00000104390.2	Slc35f3
2	ENSMUSP00000058680.5	Slc35f6
5	ENSMUSP00000018382.6	Gdf9
5	ENSMUSP00000068203.5	Dcbld1
4	ENSMUSP00000095276.3	Fbxo36
5	ENSMUSP00000147308.1	Olfr497
20	ENSMUSP00000139380.1	Gm27235
2	ENSMUSP00000018841.2	Aatf
3	ENSMUSP00000034411.8	Med17
4	ENSMUSP00000069764.7	Tmem106c
2	ENSMUSP00000120810.1	Slc38a6
5	ENSMUSP00000022235.4	Htr1a
1	ENSMUSP00000031263.1	Slc10a6
4	ENSMUSP00000030896.8	Tprgl
2	ENSMUSP00000080325.2	Sh3pxd2a
1	ENSMUSP00000065987.8	Ddx1
1	ENSMUSP00000103048.1	Aen
2	ENSMUSP00000059783.6	Isg20l2
4	ENSMUSP00000053877.6	Fam120a
2	ENSMUSP00000142130.1	Fer1l5
2	ENSMUSP00000031097.7	Tada2b
2	ENSMUSP00000139439.1	Gm4767
2	ENSMUSP00000148717.1	Zfp612
3	ENSMUSP00000081946.5	Ubp1
2	ENSMUSP00000025490.8	Prrc1
2	ENSMUSP00000047878.7	Fchsd1
7	ENSMUSP00000140326.1	Gm20816
1	ENSMUSP00000002663.5	Pon1
2	ENSMUSP00000091845.3	Ctcfl
4	ENSMUSP00000079689.5	Dab2
6	ENSMUSP00000140842.1	Fam181a
1	ENSMUSP00000023774.5	Slc11a2
2	ENSMUSP00000121504.1	Desi1
2	ENSMUSP00000025760.6	Chka
7	ENSMUSP00000074190.3	1700029P11Rik
13	ENSMUSP00000054141.2	Eva1b
2	ENSMUSP00000021567.5	Pcnx
2	ENSMUSP00000131904.1	Fam102b
1	ENSMUSP00000030299.7	Cyp2j5
2	ENSMUSP00000079340.5	Rpl36
7	ENSMUSP00000132594.1	Ier5l
2	ENSMUSP00000056015.6	Fam46b
1	ENSMUSP00000001304.7	Ckb
1	ENSMUSP00000026625.5	Clybl
1	ENSMUSP00000092487.3	Cyp4a12b
5	ENSMUSP00000029748.3	Fcgr1
6	ENSMUSP00000081811.1	Olfr467
2	ENSMUSP00000005064.7	Pias4
5	ENSMUSP00000117384.2	Asxl2
7	ENSMUSP00000138074.1	Gm20854
6	ENSMUSP00000097199.2	Olfr1309
1	ENSMUSP00000112538.1	Abca17
2	ENSMUSP00000032461.5	Tamm41
1	ENSMUSP00000025965.5	Hells
2	ENSMUSP00000111415.1	Dnm1l
3	ENSMUSP00000148012.1	Gltscr1
1	ENSMUSP00000014421.8	Ankrd17
2	ENSMUSP00000046412.6	Atg2a
12	ENSMUSP00000104453.1	Gm12253
1	ENSMUSP00000095656.4	Tufm
12	ENSMUSP00000100231.3	Ighv5-12
1	ENSMUSP00000028728.5	Ubr1
1	ENSMUSP00000032766.4	Rhcg
4	ENSMUSP00000032518.4	Clec2h
1	ENSMUSP00000125576.1	Pcdh1
7	ENSMUSP00000140138.1	Gm20873
1	ENSMUSP00000056935.6	Klk14
3	ENSMUSP00000032194.4	Bhlhe40
2	ENSMUSP00000118809.1	Zfp563
2	ENSMUSP00000062025.5	Zrsr1
7	ENSMUSP00000136117.1	AC164084.2
1	ENSMUSP00000082337.5	Gabrb3
12	ENSMUSP00000045134.4	Ackr1
6	ENSMUSP00000077400.2	Olfr1504
1	ENSMUSP00000099938.4	Mdh1
12	ENSMUSP00000023260.3	Lypd2
6	ENSMUSP00000132470.1	Skint5
1	ENSMUSP00000066015.6	Lrrc8c
2	ENSMUSP00000147237.1	Akap13
2	ENSMUSP00000102452.2	Trim12a
22	ENSMUSP00000051065.5	4930533K18Rik
4	ENSMUSP00000029766.4	Bcar3
1	ENSMUSP00000037222.4	Catsper2
19	ENSMUSP00000130300.1	Gm6676
1	ENSMUSP00000064718.6	Dsg3
1	ENSMUSP00000050258.5	Nags
1	ENSMUSP00000105321.4	Nsun2
1	ENSMUSP00000051408.9	Morn2
1	ENSMUSP00000094238.4	Egflam
1	ENSMUSP00000136010.1	Tle3
6	ENSMUSP00000031554.2	Tmem168
1	ENSMUSP00000007207.8	Clcn2
4	ENSMUSP00000052986.5	Cdc42se1
2	ENSMUSP00000071698.5	1110038F14Rik
5	ENSMUSP00000097105.3	Htr7
2	ENSMUSP00000030905.2	Ssu72
1	ENSMUSP00000132686.1	Serhl
11	ENSMUSP00000103226.1	Akap2
2	ENSMUSP00000107390.2	Nckap1
19	ENSMUSP00000109232.1	1700011M02Rik
2	ENSMUSP00000044502.3	Efhd2
2	ENSMUSP00000114895.1	Mus81
1	ENSMUSP00000136519.1	Gm21312
11	ENSMUSP00000107062.2	Mpzl1
2	ENSMUSP00000100577.2	Ubl4b
2	ENSMUSP00000124626.1	Zfp41
7	ENSMUSP00000107091.2	C1qtnf4
1	ENSMUSP00000007156.4	Klk1b11
1	ENSMUSP00000125155.1	Osgep
1	ENSMUSP00000032568.7	Dmpk
1	ENSMUSP00000101375.1	Aadacl3
1	ENSMUSP00000023750.7	Faim2
5	ENSMUSP00000068197.3	Zmym3
5	ENSMUSP00000110520.1	Spdef
12	ENSMUSP00000027165.2	Cd28
2	ENSMUSP00000140546.1	Casp8
1	ENSMUSP00000134615.1	Rps28
18	ENSMUSP00000133753.1	Ly6g6e
12	ENSMUSP00000118772.1	Treml4
2	ENSMUSP00000091692.5	Folr2
11	ENSMUSP00000141980.1	Crnn
2	ENSMUSP00000046441.8	Zer1
2	ENSMUSP00000080442.5	Fam214a
2	ENSMUSP00000139797.1	1700017N19Rik
2	ENSMUSP00000037543.7	Spg11
6	ENSMUSP00000130546.2	Gm5611
6	ENSMUSP00000013766.6	Atraid
10	ENSMUSP00000012186.4	4930579F01Rik
13	ENSMUSP00000063376.3	Spinkl
12	ENSMUSP00000028881.7	Il1b
4	ENSMUSP00000106559.2	Cnpy4
7	ENSMUSP00000145356.1	Olfr781
5	ENSMUSP00000097484.1	Olfr1048
1	ENSMUSP00000076472.3	DHRSX
2	ENSMUSP00000034815.7	Kif23
7	ENSMUSP00000091954.1	Mrgprx1
1	ENSMUSP00000041851.3	Dars2
1	ENSMUSP00000134251.1	Cdk3-ps
1	ENSMUSP00000018744.8	Shmt1
1	ENSMUSP00000130666.1	Mars
1	ENSMUSP00000113309.1	Wdr66
1	ENSMUSP00000033876.7	Adgra2
1	ENSMUSP00000000542.7	Acvrl1
1	ENSMUSP00000021890.4	Cts6
1	ENSMUSP00000072852.5	Ctdspl
2	ENSMUSP00000148728.1	KIAA1683
1	ENSMUSP00000035326.4	Hif1an
1	ENSMUSP00000028398.7	Ube2e3
7	ENSMUSP00000093961.3	Rom1
1	ENSMUSP00000052592.4	Gsto2
1	ENSMUSP00000032094.5	Fbxl14
2	ENSMUSP00000103212.2	Mllt6
5	ENSMUSP00000047358.1	Mc3r
1	ENSMUSP00000137836.2	Prkcg
5	ENSMUSP00000125322.2	Cdk5r2
2	ENSMUSP00000002327.5	Def6
1	ENSMUSP00000020107.7	Atp2b1
5	ENSMUSP00000093120.3	Dpcr1
1	ENSMUSP00000044535.7	Stxbp5
1	ENSMUSP00000045291.8	Acsl3
4	ENSMUSP00000144091.1	Gm4981
1	ENSMUSP00000141808.1	Rpl31
13	ENSMUSP00000052788.2	Frat2
2	ENSMUSP00000131277.1	Tdrd6
6	ENSMUSP00000072115.2	Olfr116
22	ENSMUSP00000114783.1	Gm5475
7	ENSMUSP00000045807.3	Phyhipl
2	ENSMUSP00000041483.5	Prf1
10	ENSMUSP00000051887.4	Cldn8
11	ENSMUSP00000066815.5	Zmat1
4	ENSMUSP00000025381.2	Spink1
2	ENSMUSP00000113913.1	Zfr2
12	ENSMUSP00000074009.6	Ifnlr1
2	ENSMUSP00000038615.4	Txlng
2	ENSMUSP00000138379.1	Rbm5
4	ENSMUSP00000142398.1	Sh2b2
2	ENSMUSP00000097819.4	Cpsf4l
1	ENSMUSP00000030937.1	Mmp23
2	ENSMUSP00000106981.2	Pacsin3
15	ENSMUSP00000080384.2	Ifnl2
7	ENSMUSP00000108433.1	Gm15128
1	ENSMUSP00000113827.2	Cngb1
13	ENSMUSP00000059353.2	Lcn10
2	ENSMUSP00000047015.7	Churc1
2	ENSMUSP00000099802.1	Btf3l4
1	ENSMUSP00000032078.6	Cct7
1	ENSMUSP00000113383.1	Ttc13
2	ENSMUSP00000051069.6	Zfp473
1	ENSMUSP00000099331.3	Tcea2
7	ENSMUSP00000047105.7	Tapbpl
1	ENSMUSP00000036175.8	Gdpd5
2	ENSMUSP00000093968.5	Ints5
2	ENSMUSP00000126192.1	Ptbp1
5	ENSMUSP00000072016.1	Olfr54
2	ENSMUSP00000093173.5	Cog8
2	ENSMUSP00000022589.7	Enox1
2	ENSMUSP00000034428.7	Gabarapl2
16	ENSMUSP00000014248.4	Sval2
5	ENSMUSP00000146343.1	Olfr1298
5	ENSMUSP00000095199.2	Nr3c1
15	ENSMUSP00000055454.5	3300002I08Rik
2	ENSMUSP00000031540.4	Oasl1
5	ENSMUSP00000027499.6	Bok
2	ENSMUSP00000063912.4	Lrrc56
4	ENSMUSP00000133717.1	Mgat4e
2	ENSMUSP00000030134.8	Rad23b
16	ENSMUSP00000091745.2	Meikin
1	ENSMUSP00000062212.7	Has2
1	ENSMUSP00000147120.1	Gm4565
1	ENSMUSP00000004172.8	Hmox2
6	ENSMUSP00000099582.1	Olfr393
6	ENSMUSP00000145258.1	Olfr1383
1	ENSMUSP00000061282.2	Slc35g1
1	ENSMUSP00000028199.5	Tor1b
2	ENSMUSP00000056792.7	Tmem259
2	ENSMUSP00000003038.8	Ap2a2
5	ENSMUSP00000043222.7	Chst7
2	ENSMUSP00000035515.2	Pdcd7
1	ENSMUSP00000094318.3	Dnajc30
1	ENSMUSP00000023396.9	Pmm2
4	ENSMUSP00000018399.2	Krt33a
1	ENSMUSP00000020255.6	Slc5a8
1	ENSMUSP00000093743.4	Svopl
13	ENSMUSP00000063314.2	Gm13199
1	ENSMUSP00000131871.1	Prdm9
2	ENSMUSP00000096105.2	Zfp976
1	ENSMUSP00000096712.2	Itga7
1	ENSMUSP00000031646.7	Rasl11a
17	ENSMUSP00000070291.3	4933402N03Rik
2	ENSMUSP00000091317.2	Pls1
6	ENSMUSP00000072741.1	Olfr883
2	ENSMUSP00000033606.9	Srpx2
2	ENSMUSP00000044797.4	Cog5
2	ENSMUSP00000056260.1	4933402E13Rik
1	ENSMUSP00000054292.4	Adam29
2	ENSMUSP00000082032.5	Unc93a
17	ENSMUSP00000027374.5	Tnp1
2	ENSMUSP00000036082.8	Nbas
5	ENSMUSP00000146523.1	Olfr1496
22	ENSMUSP00000097149.2	Gm10787
2	ENSMUSP00000042285.5	Ldah
2	ENSMUSP00000105364.3	Zfp708
2	ENSMUSP00000092200.4	Rasgrp4
12	ENSMUSP00000136930.1	AC125178.2
1	ENSMUSP00000070239.7	Tg
2	ENSMUSP00000143302.1	Rufy3
2	ENSMUSP00000077814.5	Hist2h2aa1
2	ENSMUSP00000027226.5	Khdrbs2
4	ENSMUSP00000034808.5	Nnmt
4	ENSMUSP00000019248.6	Cd22
3	ENSMUSP00000105790.3	Phactr1
12	ENSMUSP00000082142.5	Ifi27
4	ENSMUSP00000042705.6	Gng10
4	ENSMUSP00000005014.2	Hapln2
2	ENSMUSP00000025364.4	Yipf5
4	ENSMUSP00000048642.4	Glt6d1
2	ENSMUSP00000075327.5	Ppp2r3a
14	ENSMUSP00000020456.4	4930404N11Rik
4	ENSMUSP00000017946.5	Fam134c
1	ENSMUSP00000107955.1	Crybb2
21	ENSMUSP00000125129.2	5430401F13Rik
11	ENSMUSP00000148213.1	Olfr692
1	ENSMUSP00000147888.1	Urah
1	ENSMUSP00000023231.5	Tsta3
2	ENSMUSP00000034876.8	Tspan3
1	ENSMUSP00000078682.6	Ctbp1
2	ENSMUSP00000032735.5	Mphosph10
10	ENSMUSP00000020016.4	Gje1
4	ENSMUSP00000023171.7	Hes1
12	ENSMUSP00000137222.1	Gm13285
2	ENSMUSP00000070534.5	Fra10ac1
2	ENSMUSP00000113157.1	Cbx5
1	ENSMUSP00000047508.6	Pcsk7
2	ENSMUSP00000097895.4	Fut7
7	ENSMUSP00000025581.6	Ms4a4d
18	ENSMUSP00000108392.2	Gm3443
1	ENSMUSP00000133445.1	Dctd
1	ENSMUSP00000143404.1	Fbxw14
1	ENSMUSP00000123633.1	Lrch2
2	ENSMUSP00000108466.1	Ppip5k2
1	ENSMUSP00000125777.1	Lck
4	ENSMUSP00000010605.3	Il12rb2
2	ENSMUSP00000098772.2	Nup62cl
4	ENSMUSP00000143665.2	Gm43552
1	ENSMUSP00000025388.5	Ftmt
6	ENSMUSP00000097386.1	Olfr1218
6	ENSMUSP00000071604.2	Olfr912
2	ENSMUSP00000027137.4	Slc40a1
1	ENSMUSP00000103378.2	Gabbr2
4	ENSMUSP00000099826.2	Col23a1
12	ENSMUSP00000071272.1	Vmn1r15
2	ENSMUSP00000045199.5	Sun3
2	ENSMUSP00000097882.1	Alg10b
12	ENSMUSP00000023978.2	Lcn9
1	ENSMUSP00000043462.3	Asb6
2	ENSMUSP00000137189.1	BC024978
1	ENSMUSP00000032419.8	Cmas
5	ENSMUSP00000074198.3	Nfatc2
5	ENSMUSP00000053288.8	Onecut3
2	ENSMUSP00000091163.6	Ell
22	ENSMUSP00000143220.1	Traj27
1	ENSMUSP00000088663.6	Phyhd1
1	ENSMUSP00000081001.2	mt-Nd5
17	ENSMUSP00000074461.5	Krtap2-4
11	ENSMUSP00000062628.3	Lurap1l
1	ENSMUSP00000108224.1	Iqsec2
1	ENSMUSP00000023019.5	Trmu
2	ENSMUSP00000035181.3	Aste1
12	ENSMUSP00000103661.2	Fam205a4
4	ENSMUSP00000041806.4	Neurl2
2	ENSMUSP00000028981.8	Mapre1
17	ENSMUSP00000144496.1	Wbscr28
2	ENSMUSP00000035423.3	Hoxb5
6	ENSMUSP00000031840.7	Gpnmb
2	ENSMUSP00000146215.1	Aqp11
20	ENSMUSP00000033625.1	4930513O06Rik
1	ENSMUSP00000126773.2	Ces2h
5	ENSMUSP00000106917.3	Nectin4
2	ENSMUSP00000082137.2	Amigo3
6	ENSMUSP00000145806.1	Olfr181
1	ENSMUSP00000021913.9	Auh
1	ENSMUSP00000026820.4	Slc28a1
6	ENSMUSP00000053309.1	Olfr1030
1	ENSMUSP00000100045.4	Akr1b3
2	ENSMUSP00000043078.3	Hoxd1
2	ENSMUSP00000110993.2	Ccdc151
2	ENSMUSP00000022102.7	Clptm1l
20	ENSMUSP00000130993.2	Lce3d
2	ENSMUSP00000061877.10	Insig1
2	ENSMUSP00000060771.7	Rin3
6	ENSMUSP00000076532.1	Olfr1206
3	ENSMUSP00000000090.6	Cox5a
1	ENSMUSP00000052373.4	Csl
2	ENSMUSP00000074639.6	Trim17
18	ENSMUSP00000132129.1	Ly6k
2	ENSMUSP00000036695.7	Eva1c
6	ENSMUSP00000078926.1	Olfr507
2	ENSMUSP00000034278.5	Gins2
2	ENSMUSP00000052661.7	Adam5
1	ENSMUSP00000084582.5	Pgm1
7	ENSMUSP00000065511.4	Rgs9bp
1	ENSMUSP00000034187.7	Mmp2
5	ENSMUSP00000105693.1	Gpr68
12	ENSMUSP00000127303.1	Vmn1r139
1	ENSMUSP00000099138.2	Smarca1
11	ENSMUSP00000143796.1	Mup14
1	ENSMUSP00000021959.9	Txndc15
1	ENSMUSP00000138342.1	Rpl9-ps1
1	ENSMUSP00000058168.8	Dcaf7
16	ENSMUSP00000148009.1	Flt3l
2	ENSMUSP00000109245.2	Pcnx3
6	ENSMUSP00000030816.3	Dffa
1	ENSMUSP00000108675.1	Nrk
1	ENSMUSP00000040852.8	Wdr5b
7	ENSMUSP00000128318.1	Igfbp7
2	ENSMUSP00000136717.1	4931406C07Rik
2	ENSMUSP00000045367.3	Dennd2a
1	ENSMUSP00000021046.5	Ddx42
1	ENSMUSP00000097642.2	Scn9a
12	ENSMUSP00000092732.4	Ccl21a
3	ENSMUSP00000018623.3	1700125H20Rik
2	ENSMUSP00000046824.6	Tekt5
5	ENSMUSP00000002883.5	Sfrp4
22	ENSMUSP00000048953.1	4930556J24Rik
1	ENSMUSP00000044371.4	Hsdl1
1	ENSMUSP00000034308.8	Bco1
2	ENSMUSP00000042367.7	Spg20
1	ENSMUSP00000092087.3	Gm13177
1	ENSMUSP00000074563.3	Kcnh7
18	ENSMUSP00000137666.1	Jsrp1
1	ENSMUSP00000109818.4	Taz
2	ENSMUSP00000105478.2	Inpp4b
1	ENSMUSP00000041543.4	Faah
1	ENSMUSP00000046298.3	Sdr16c5
1	ENSMUSP00000085497.5	Hs6st2
2	ENSMUSP00000022976.4	E430025E21Rik
21	ENSMUSP00000141844.1	Flg
12	ENSMUSP00000100312.3	Ighv1-61
2	ENSMUSP00000058256.2	Adam26a
2	ENSMUSP00000057157.3	Mageh1
3	ENSMUSP00000029462.5	Tbx15
2	ENSMUSP00000047473.3	Osgin2
12	ENSMUSP00000139977.1	Vmn1r205
1	ENSMUSP00000146536.1	Gm9195
1	ENSMUSP00000020099.5	Cdk1
7	ENSMUSP00000104294.2	Cd68
12	ENSMUSP00000052301.3	Vmn1r26
4	ENSMUSP00000037754.5	AI182371
2	ENSMUSP00000030808.3	Tnfrsf9
11	ENSMUSP00000144718.1	Il5ra
1	ENSMUSP00000015901.4	Ppil4
1	ENSMUSP00000106518.3	Tatdn3
1	ENSMUSP00000112741.2	Ube2w
5	ENSMUSP00000145429.1	Olfr56
2	ENSMUSP00000075283.5	Zic2
2	ENSMUSP00000005413.3	Zfp112
1	ENSMUSP00000099349.3	Wipi1
2	ENSMUSP00000030948.9	Dvl1
1	ENSMUSP00000047589.8	Smarcal1
1	ENSMUSP00000028010.7	Fmo3
2	ENSMUSP00000034382.7	Zfp90
1	ENSMUSP00000026723.8	Hprt
1	ENSMUSP00000069209.1	Ephx2
1	ENSMUSP00000026795.6	Alox5
2	ENSMUSP00000020234.7	Timp3
2	ENSMUSP00000137575.1	Gm14482
4	ENSMUSP00000038476.8	AW549877
1	ENSMUSP00000036621.1	Idi2
2	ENSMUSP00000125540.1	Ubl5
12	ENSMUSP00000062468.7	1700067K01Rik
2	ENSMUSP00000143858.2	Gm43786
1	ENSMUSP00000058567.5	Ces2c
12	ENSMUSP00000127393.1	Prr18
1	ENSMUSP00000110886.3	Rpl39
1	ENSMUSP00000083892.3	Plcxd1
7	ENSMUSP00000028999.6	Pkia
4	ENSMUSP00000124546.1	A130010J15Rik
2	ENSMUSP00000057291.7	Lmnb2
1	ENSMUSP00000024660.8	Smoc2
6	ENSMUSP00000143080.2	Oaz3
2	ENSMUSP00000115869.1	Prpf40b
1	ENSMUSP00000142325.1	Klhdc8b
7	ENSMUSP00000135819.1	Ccdc190
1	ENSMUSP00000075011.6	Abcb10
2	ENSMUSP00000077477.1	Hist1h2ab
4	ENSMUSP00000086560.3	Cenpm
2	ENSMUSP00000102295.1	Gstm6
1	ENSMUSP00000075825.3	Pyroxd2
9	ENSMUSP00000111963.3	Map7
9	ENSMUSP00000004133.8	Brinp2
6	ENSMUSP00000132164.2	Tmem102
6	ENSMUSP00000030361.4	Tmem59
11	ENSMUSP00000024914.2	Themis3
16	ENSMUSP00000066465.7	Defb40
2	ENSMUSP00000005825.6	Pan2
2	ENSMUSP00000064613.4	Gm5072
6	ENSMUSP00000147922.1	Olfr488
13	ENSMUSP00000096436.1	Foxr1
4	ENSMUSP00000043844.6	Zyg11b
6	ENSMUSP00000095758.2	Olfr688
1	ENSMUSP00000129739.1	Eps15l1
2	ENSMUSP00000041964.1	Bivm
2	ENSMUSP00000046789.2	Foxf2
7	ENSMUSP00000095770.2	Olfr661
1	ENSMUSP00000047844.8	Chad
22	ENSMUSP00000136979.1	Gm10428
2	ENSMUSP00000009798.4	Oit3
6	ENSMUSP00000022064.4	Lrrc14b
1	ENSMUSP00000113211.1	Gm10639
1	ENSMUSP00000075178.3	Tubb2b
2	ENSMUSP00000078042.4	Bloc1s2
2	ENSMUSP00000020439.4	Wif1
6	ENSMUSP00000143305.1	Rtp3
8	ENSMUSP00000046152.7	Bcl9
2	ENSMUSP00000045998.4	Ube3c
5	ENSMUSP00000111587.2	AC168977.1
6	ENSMUSP00000079994.2	Olfr1446
19	ENSMUSP00000146900.1	4933424G06Rik
6	ENSMUSP00000050833.2	Olfr1018
2	ENSMUSP00000039298.7	Eif4ebp3
19	ENSMUSP00000079566.2	Sval3
2	ENSMUSP00000126553.1	Rsl24d1
2	ENSMUSP00000022494.8	Ebpl
1	ENSMUSP00000025523.6	Csf1r
1	ENSMUSP00000062811.5	Hscb
2	ENSMUSP00000106938.3	Usp21
11	ENSMUSP00000107047.1	Ildr2
5	ENSMUSP00000071611.2	Taar7f
1	ENSMUSP00000108484.1	Pak3
2	ENSMUSP00000023836.3	Mospd1
11	ENSMUSP00000148722.1	RP24-346O11.2
6	ENSMUSP00000032648.4	4933421I07Rik
4	ENSMUSP00000113974.1	Zcchc2
2	ENSMUSP00000047623.8	Wtip
1	ENSMUSP00000114028.1	Ankrd29
2	ENSMUSP00000008350.8	Cers4
2	ENSMUSP00000140625.1	Zfp951
15	ENSMUSP00000080404.6	Ceacam13
12	ENSMUSP00000126357.1	Vmn1r175
2	ENSMUSP00000068111.4	Fam72a
1	ENSMUSP00000006378.2	Clcnkb
6	ENSMUSP00000075729.3	Olfr314
12	ENSMUSP00000051206.7	Fam180a
11	ENSMUSP00000035120.4	Cck
1	ENSMUSP00000037030.6	Rcbtb1
1	ENSMUSP00000069055.4	Capn12
6	ENSMUSP00000097249.2	Olfr199
14	ENSMUSP00000112673.1	Tsks
1	ENSMUSP00000134112.1	Gm20441
1	ENSMUSP00000068516.7	Mapkbp1
1	ENSMUSP00000030533.5	Vwa5b1
16	ENSMUSP00000137766.2	RP24-152F23.5
4	ENSMUSP00000035027.6	Clstn2
1	ENSMUSP00000022451.7	Capn7
6	ENSMUSP00000100475.1	Olfr596
1	ENSMUSP00000027256.5	Mrpl30
7	ENSMUSP00000032383.7	Sspn
5	ENSMUSP00000010044.7	Wnt3a
11	ENSMUSP00000034846.5	1700017B05Rik
2	ENSMUSP00000143859.1	Ube3a
6	ENSMUSP00000072514.3	Olfr251
2	ENSMUSP00000099468.3	Mtmr4
2	ENSMUSP00000040045.5	Ranbp10
2	ENSMUSP00000136490.1	Gm18856
2	ENSMUSP00000055823.7	Pstpip1
2	ENSMUSP00000091002.3	Irx3
2	ENSMUSP00000084257.5	Xpo5
1	ENSMUSP00000125255.1	Cabp2
3	ENSMUSP00000046121.6	Asprv1
2	ENSMUSP00000034022.3	Sap30
6	ENSMUSP00000063358.5	1700016K19Rik
1	ENSMUSP00000130767.1	Rhbg
1	ENSMUSP00000113221.1	Matk
1	ENSMUSP00000060110.2	Kcnj9
19	ENSMUSP00000137042.1	B020004C17Rik
2	ENSMUSP00000020523.3	Pex13
2	ENSMUSP00000022916.5	Lrp12
2	ENSMUSP00000141922.1	Ssr2
1	ENSMUSP00000032955.5	Klk7
1	ENSMUSP00000056347.5	Pcdhb16
2	ENSMUSP00000033058.7	Sbf2
2	ENSMUSP00000025418.3	Psmg2
2	ENSMUSP00000052320.3	Tigd4
1	ENSMUSP00000040327.9	Ankrd44
18	ENSMUSP00000137902.1	Enho
2	ENSMUSP00000112786.1	Tdrd1
2	ENSMUSP00000119114.1	Zfp369
2	ENSMUSP00000043410.7	2410131K14Rik
1	ENSMUSP00000110006.1	Aox2
1	ENSMUSP00000081013.3	Dio2
1	ENSMUSP00000101478.1	Lypla2
11	ENSMUSP00000143924.1	Mup16
2	ENSMUSP00000141234.1	Clec7a
1	ENSMUSP00000031455.3	Mfsd7a
17	ENSMUSP00000098697.2	Samt2
22	ENSMUSP00000143288.1	Traj52
2	ENSMUSP00000063042.8	Tpra1
2	ENSMUSP00000135581.1	Pknox2
1	ENSMUSP00000034453.4	Acta1
21	ENSMUSP00000130601.1	Gm3558
2	ENSMUSP00000133479.1	L3mbtl3
6	ENSMUSP00000099669.1	Olfr1258
3	ENSMUSP00000024963.3	Mcfd2
18	ENSMUSP00000121741.1	Flywch2
1	ENSMUSP00000059927.8	Stambpl1
1	ENSMUSP00000028549.7	Slc12a6
8	ENSMUSP00000018361.3	Pmp22
2	ENSMUSP00000031378.6	Stx2
2	ENSMUSP00000032429.2	Med21
6	ENSMUSP00000147263.1	Olfr484
1	ENSMUSP00000063380.6	Kcnq3
1	ENSMUSP00000024595.2	Slc22a3
6	ENSMUSP00000077650.5	Xlr5a
1	ENSMUSP00000128889.1	Fbll1
6	ENSMUSP00000102476.1	Olfr631
5	ENSMUSP00000010941.2	Wnt2
8	ENSMUSP00000059834.8	Oog3
1	ENSMUSP00000050771.9	Polr2a
4	ENSMUSP00000125941.1	Gm17728
6	ENSMUSP00000072669.6	Armc10
12	ENSMUSP00000122424.1	Ifi203
1	ENSMUSP00000110314.2	Atp6v1a
12	ENSMUSP00000023845.6	H2-M10.2
5	ENSMUSP00000006828.7	Aplp1
11	ENSMUSP00000051627.5	Scn3b
4	ENSMUSP00000113912.1	Sgcz
2	ENSMUSP00000098373.5	Duxbl2
2	ENSMUSP00000105493.1	Znrf3
11	ENSMUSP00000020537.2	Nsg2
2	ENSMUSP00000129154.1	Zfp511
4	ENSMUSP00000038971.6	Mfap4
5	ENSMUSP00000042211.7	Sema7a
22	ENSMUSP00000143307.1	Traj35
21	ENSMUSP00000143469.1	Traj48
1	ENSMUSP00000067728.6	Pcdhga8
1	ENSMUSP00000104890.2	Map3k1
12	ENSMUSP00000017208.4	Prl5a1
1	ENSMUSP00000035737.4	Pglyrp3
2	ENSMUSP00000035823.7	Sec24d
1	ENSMUSP00000123336.1	Hal
4	ENSMUSP00000049236.5	Gipc3
1	ENSMUSP00000145311.1	Vwde
2	ENSMUSP00000022708.5	Trim52
1	ENSMUSP00000072236.6	Ugt3a2
1	ENSMUSP00000142331.1	Ncam1
4	ENSMUSP00000099512.1	Spaca3
2	ENSMUSP00000032477.4	Necap1
4	ENSMUSP00000141865.1	Sema3f
1	ENSMUSP00000032422.5	Creld1
1	ENSMUSP00000138073.1	Gstp1
6	ENSMUSP00000052312.3	Olfr447
4	ENSMUSP00000028172.1	Gbgt1
15	ENSMUSP00000048303.5	Fcmr
2	ENSMUSP00000124179.1	Filip1l
2	ENSMUSP00000082053.3	Ppp2r5c
18	ENSMUSP00000093882.5	Gm10408
1	ENSMUSP00000144001.1	Yes1
1	ENSMUSP00000099718.3	Itga4
5	ENSMUSP00000110608.1	Elf4
13	ENSMUSP00000087231.2	Rnase12
2	ENSMUSP00000021314.7	Nmt1
2	ENSMUSP00000044808.3	Efcab11
1	ENSMUSP00000017188.7	Serpinb6a
4	ENSMUSP00000045111.7	Mrps34
1	ENSMUSP00000101741.1	Dus1l
1	ENSMUSP00000117971.1	Mrpl17
2	ENSMUSP00000068890.8	Pfn2
1	ENSMUSP00000098768.4	Sod3
7	ENSMUSP00000005601.7	Il27ra
2	ENSMUSP00000104795.2	Aida
1	ENSMUSP00000036772.6	Gdpd4
17	ENSMUSP00000056418.6	Rnase2a
2	ENSMUSP00000135414.1	Zfp169
2	ENSMUSP00000113147.2	Slc39a3
2	ENSMUSP00000125387.1	Maf1
1	ENSMUSP00000025956.5	Pde6c
1	ENSMUSP00000099470.4	Cds2
1	ENSMUSP00000103884.2	Prkci
6	ENSMUSP00000007259.3	Ly6g6d
2	ENSMUSP00000045474.6	Atg101
12	ENSMUSP00000100335.4	Tcrg-V4
1	ENSMUSP00000020640.7	Rack1
1	ENSMUSP00000024739.7	Hsp90ab1
11	ENSMUSP00000087511.4	Sybu
2	ENSMUSP00000079860.4	4932411N23Rik
22	ENSMUSP00000142663.1	Traj11
2	ENSMUSP00000108046.1	Zfp384
2	ENSMUSP00000059033.8	Hip1
12	ENSMUSP00000043724.8	Rcsd1
1	ENSMUSP00000003826.7	Htr3a
4	ENSMUSP00000025639.6	Ccdc86
1	ENSMUSP00000038909.5	Cspg4
2	ENSMUSP00000104752.3	Zfp354b
2	ENSMUSP00000053361.2	Emx2
2	ENSMUSP00000050820.6	Zfp36l2
1	ENSMUSP00000112932.1	Ankrd24
17	ENSMUSP00000052005.2	Krtap24-1
2	ENSMUSP00000135967.1	Gm5422
18	ENSMUSP00000118847.2	Tex16
6	ENSMUSP00000147996.1	Olfr60
2	ENSMUSP00000026663.7	Cbx8
2	ENSMUSP00000047441.5	Nfyc
2	ENSMUSP00000100025.4	Stam
11	ENSMUSP00000145012.1	Gm44596
1	ENSMUSP00000034239.7	Katnb1
2	ENSMUSP00000034470.9	Vps26b
4	ENSMUSP00000049488.8	Ppp1r15a
4	ENSMUSP00000020410.5	4930415F15Rik
1	ENSMUSP00000020931.5	Smc6
2	ENSMUSP00000039633.7	Tln2
4	ENSMUSP00000101690.1	Phc2
5	ENSMUSP00000104450.2	Olfr329-ps
3	ENSMUSP00000145279.1	Dux
1	ENSMUSP00000075204.4	Atp13a5
1	ENSMUSP00000034648.9	Abcg4
1	ENSMUSP00000034552.6	Fdx1
2	ENSMUSP00000134751.1	Hist2h3c1
2	ENSMUSP00000117177.1	Gm5724
2	ENSMUSP00000069416.5	Itgb5
7	ENSMUSP00000034279.8	Gse1
1	ENSMUSP00000051453.5	4930503B20Rik
1	ENSMUSP00000040936.4	Cdk19
6	ENSMUSP00000095813.1	Olfr582
7	ENSMUSP00000125324.1	4933417A18Rik
1	ENSMUSP00000109257.3	Pin4
2	ENSMUSP00000126973.1	Vmn2r75
2	ENSMUSP00000106242.1	Hypk
2	ENSMUSP00000103454.2	Zcchc7
12	ENSMUSP00000096365.2	AI593442
2	ENSMUSP00000099815.4	Pkp4
1	ENSMUSP00000096677.3	Arfgef2
4	ENSMUSP00000013851.3	Tnfaip8l2
2	ENSMUSP00000140081.1	Syt2
1	ENSMUSP00000108237.2	Gpd2
22	ENSMUSP00000069912.1	A830005F24Rik
1	ENSMUSP00000103448.2	Ankrd40
1	ENSMUSP00000027929.4	Mark1
10	ENSMUSP00000136891.1	Smim18
2	ENSMUSP00000015003.8	E2f4
1	ENSMUSP00000109628.1	Rpe
14	ENSMUSP00000040894.1	Tsga13
1	ENSMUSP00000031841.7	Tra2a
5	ENSMUSP00000144916.1	Olfr8
2	ENSMUSP00000020846.1	Srebf1
22	ENSMUSP00000136679.1	Gm21773
11	ENSMUSP00000135292.1	Pyy
4	ENSMUSP00000077127.7	Fam73b
1	ENSMUSP00000096407.2	Sult2a3
6	ENSMUSP00000077384.1	Olfr1373
1	ENSMUSP00000039861.7	Cd209c
2	ENSMUSP00000071078.7	Cope
6	ENSMUSP00000047771.8	Atf5
1	ENSMUSP00000006614.2	Epha2
2	ENSMUSP00000033074.6	Vkorc1
5	ENSMUSP00000104172.2	6330408A02Rik
1	ENSMUSP00000021956.8	Ddx41
5	ENSMUSP00000007171.6	Chrd
2	ENSMUSP00000081748.5	Arid3c
11	ENSMUSP00000055104.8	Ticam1
1	ENSMUSP00000024749.7	Polh
11	ENSMUSP00000105274.2	Vstm2a
2	ENSMUSP00000042207.9	Ago2
6	ENSMUSP00000145658.1	Olfr1364
2	ENSMUSP00000106102.3	Hist1h2bm
21	ENSMUSP00000098455.3	Gm10406
5	ENSMUSP00000095828.2	Olfr550
1	ENSMUSP00000019075.3	Natd1
2	ENSMUSP00000034147.3	Zfp330
1	ENSMUSP00000078602.5	U2surp
2	ENSMUSP00000020248.8	Ccdc53
4	ENSMUSP00000093720.3	Pcnp
1	ENSMUSP00000055002.9	Vcpkmt
12	ENSMUSP00000067539.8	Ostn
1	ENSMUSP00000002121.4	Supt6
2	ENSMUSP00000067516.5	Swt1
1	ENSMUSP00000142481.1	Sbno1
2	ENSMUSP00000080538.6	Myh6
2	ENSMUSP00000001081.3	Rmnd5b
6	ENSMUSP00000100476.2	Olfr585
1	ENSMUSP00000046156.4	Fbxw10
1	ENSMUSP00000029131.4	Ggt7
2	ENSMUSP00000025083.7	Kif5b
2	ENSMUSP00000028494.2	Phospho2
1	ENSMUSP00000071652.4	Gm10126
5	ENSMUSP00000124782.1	Tmem55b
3	ENSMUSP00000094916.2	Foxp4
4	ENSMUSP00000045110.5	Ppp1r14c
14	ENSMUSP00000045354.5	Nat14
1	ENSMUSP00000007735.8	Tssk4
9	ENSMUSP00000128826.1	Susd5
15	ENSMUSP00000009425.5	Rarres2
2	ENSMUSP00000031426.7	Ift81
6	ENSMUSP00000051531.1	Olfr907
1	ENSMUSP00000109483.4	Ssh3
1	ENSMUSP00000136588.1	Hsd3b4
1	ENSMUSP00000034492.5	Mmp1a
5	ENSMUSP00000139365.1	Tcf12
12	ENSMUSP00000095098.4	AC123873.3
2	ENSMUSP00000106664.1	Pop7
1	ENSMUSP00000019965.6	Smpd2
16	ENSMUSP00000129476.1	Apol11b
21	ENSMUSP00000126836.1	Gm3002
1	ENSMUSP00000023616.2	Slc15a2
2	ENSMUSP00000038359.4	Mgat5
1	ENSMUSP00000074990.5	Cyp2a12
2	ENSMUSP00000035202.2	Mon1a
2	ENSMUSP00000029626.8	Casp6
1	ENSMUSP00000034121.9	Man2b1
1	ENSMUSP00000094326.3	Map3k2
17	ENSMUSP00000036729.6	2010003K11Rik
2	ENSMUSP00000035037.7	Pik3cb
1	ENSMUSP00000014597.3	Blk
1	ENSMUSP00000074953.5	Safb2
16	ENSMUSP00000119467.1	1190005I06Rik
12	ENSMUSP00000087336.3	Vmn1r30
1	ENSMUSP00000033842.3	Myom2
2	ENSMUSP00000030207.8	Psip1
3	ENSMUSP00000055237.3	Syt12
22	ENSMUSP00000137566.1	Gm21887
1	ENSMUSP00000147942.1	RP23-218K15.5
14	ENSMUSP00000030815.2	Cort
12	ENSMUSP00000092585.1	Gm13288
1	ENSMUSP00000116313.2	Setd2
2	ENSMUSP00000123011.1	Xaf1
22	ENSMUSP00000136989.1	Gm21797
2	ENSMUSP00000021519.4	Six6
1	ENSMUSP00000021806.3	Tpmt
5	ENSMUSP00000029795.3	Rorc
22	ENSMUSP00000144476.1	Gm9903
4	ENSMUSP00000021045.6	Asic2
12	ENSMUSP00000044478.5	Trem3
1	ENSMUSP00000058007.7	Crb2
1	ENSMUSP00000081369.5	Cyp4a32
1	ENSMUSP00000088372.6	Ftl1-ps1
7	ENSMUSP00000109899.2	BC029214
4	ENSMUSP00000001485.3	Mrpl10
2	ENSMUSP00000101661.1	Zbtb8b
1	ENSMUSP00000006565.6	Cdc20
1	ENSMUSP00000108528.1	Acsl4
1	ENSMUSP00000027487.8	Rnpepl1
8	ENSMUSP00000136884.1	Nrg3
2	ENSMUSP00000098943.2	Hoxa4
1	ENSMUSP00000041447.7	Pdk2
12	ENSMUSP00000132417.1	Gm8024
1	ENSMUSP00000023095.6	2023-09-03
2	ENSMUSP00000030872.5	Orc5
22	ENSMUSP00000143918.1	9130230L23Rik
2	ENSMUSP00000030456.7	Nasp
7	ENSMUSP00000023514.3	Ndufb4
1	ENSMUSP00000031383.7	Ran
2	ENSMUSP00000105207.2	Mkl1
5	ENSMUSP00000078753.4	Gpr84
1	ENSMUSP00000105720.2	Rab3a
1	ENSMUSP00000021715.5	Xrcc3
22	ENSMUSP00000090351.2	4933406P04Rik
12	ENSMUSP00000093741.3	3425401B19Rik
22	ENSMUSP00000101873.1	Gm12886
2	ENSMUSP00000126976.2	Gm9008
2	ENSMUSP00000047308.7	Phf2
5	ENSMUSP00000101857.1	Card14
1	ENSMUSP00000065308.6	Klk13
3	ENSMUSP00000049054.4	Ppp1r3a
2	ENSMUSP00000029970.7	Slc35a1
1	ENSMUSP00000113948.1	Acadsb
6	ENSMUSP00000044420.3	Cdv3
3	ENSMUSP00000120240.1	Wipf3
1	ENSMUSP00000004134.4	Gstm5
12	ENSMUSP00000134168.1	Vmn1r62
6	ENSMUSP00000047782.7	Slfn1
11	ENSMUSP00000061062.7	Gprc5a
1	ENSMUSP00000020958.8	Klhl29
6	ENSMUSP00000095796.1	Olfr243
1	ENSMUSP00000001965.7	Kcnh6
5	ENSMUSP00000013227.7	2200002J24Rik
6	ENSMUSP00000087800.3	Olfr1283
2	ENSMUSP00000135189.1	Unc13a
1	ENSMUSP00000095690.3	Acsm2
17	ENSMUSP00000068470.3	Prr9
12	ENSMUSP00000100248.1	Ighv14-2
1	ENSMUSP00000061571.2	Ttc24
[truncated: 20,592 more rows]

## Sheet: Supplementary Table 2
Supplementary Table 2. Summary of mouse phylostratigraphy map.
ps	ps name	number of genes	% of genes
1	Cellular organisms	7036	0.311465
2	Eukaryota	6438	0.284993
3	Opisthokonta	368	0.0162904
4	Holozoa	1096	0.048517
5	Metazoa	1354	0.059938
6	Eumetazoa	1418	0.0627711
7	Bilateria	761	0.0336875
8	Deuterostomia	144	0.0063745
9	Chordata	98	0.0043382
10	Olfactores	75	0.00332005
11	Vertebrata	557	0.0246569
12	Gnathostomata	1356	0.0600266
13	Euteleostomi	123	0.00544489
14	Sarcopterygii	43	0.0019035
15	Tetrapoda	85	0.00376273
16	Amniota	199	0.00880921
17	Mammalia	254	0.0112439
18	Placentalia	339	0.0150066
19	Boreoeutheria	137	0.00606463
20	Rodentia	177	0.00783533
21	Muridae	121	0.00535635
22	Mus musculus	411	0.0181939
		22590	1

## Sheet: Supplementary Table 3
Supplementary Table 3. List of species included in the mouse phylostratigraphy analysis.
Taxon ID	Species name	Lineage	number of genes
10020	Dipodomys_ordii	10020;Dipodomys_ordii;1963757;Castorimorpha;1111111;Castorimorpha/Myomorpha;9989;Rodentia;314147;Glires;314146;Euarchontoglires;1437010;Boreoeutheria;9347;Placentalia;722675;Theria;40674;Mammalia;32524;Amniota;32523;Tetrapoda;8287;Sarcopterygii;117571;Euteleostomi;35060;Gnathostomata;1261581;Vertebrata;5000011;Olfactores;7711;Chordata;33511;Deuterostomia;33213;Bilateria;6072;Eumetazoa;33208;Metaz…	16911
100226	Streptomyces_coelicolor_a3_2	100226;Streptomyces_coelicolor_a3_2;2;Bacteria;131567;Cellular_organisms	8154
10029	Cricetulus_griseus	10029;Cricetulus_griseus;3333333;Cricetidae/Nesomysidae/Calomysciade;2222222;Eumuroidea;337687;Muroidea;1963758;Myomorpha;1111111;Castorimorpha/Myomorpha;9989;Rodentia;314147;Glires;314146;Euarchontoglires;1437010;Boreoeutheria;9347;Placentalia;722675;Theria;40674;Mammalia;32524;Amniota;32523;Tetrapoda;8287;Sarcopterygii;117571;Euteleostomi;35060;Gnathostomata;1261581;Vertebrata;5000011;Olfactore…	19617
10036	Mesocricetus_auratus	10036;Mesocricetus_auratus;3333333;Cricetidae/Nesomysidae/Calomysciade;2222222;Eumuroidea;337687;Muroidea;1963758;Myomorpha;1111111;Castorimorpha/Myomorpha;9989;Rodentia;314147;Glires;314146;Euarchontoglires;1437010;Boreoeutheria;9347;Placentalia;722675;Theria;40674;Mammalia;32524;Amniota;32523;Tetrapoda;8287;Sarcopterygii;117571;Euteleostomi;35060;Gnathostomata;1261581;Vertebrata;5000011;Olfacto…	18257
1008392	Chitinispirillum_alkaliphilum	1008392;Chitinispirillum_alkaliphilum;2;Bacteria;131567;Cellular_organisms	3775
10090	Mus_musculus	10090;Mus_musculus;4444444;Mus_musculus_node;10066;Muridae;2222222;Eumuroidea;337687;Muroidea;1963758;Myomorpha;1111111;Castorimorpha/Myomorpha;9989;Rodentia;314147;Glires;314146;Euarchontoglires;1437010;Boreoeutheria;9347;Placentalia;722675;Theria;40674;Mammalia;32524;Amniota;32523;Tetrapoda;8287;Sarcopterygii;117571;Euteleostomi;35060;Gnathostomata;1261581;Vertebrata;5000011;Olfactores;7711;Cho…	22769
10116	Rattus_norvegicus	10116;Rattus_norvegicus;10114;Rattus;10066;Muridae;2222222;Eumuroidea;337687;Muroidea;1963758;Myomorpha;1111111;Castorimorpha/Myomorpha;9989;Rodentia;314147;Glires;314146;Euarchontoglires;1437010;Boreoeutheria;9347;Placentalia;722675;Theria;40674;Mammalia;32524;Amniota;32523;Tetrapoda;8287;Sarcopterygii;117571;Euteleostomi;35060;Gnathostomata;1261581;Vertebrata;5000011;Olfactores;7711;Chordata;33…	22250
10141	Cavia_porcellus	10141;Cavia_porcellus;33550;Hystricomorpha;9989;Rodentia;314147;Glires;314146;Euarchontoglires;1437010;Boreoeutheria;9347;Placentalia;722675;Theria;40674;Mammalia;32524;Amniota;32523;Tetrapoda;8287;Sarcopterygii;117571;Euteleostomi;35060;Gnathostomata;1261581;Vertebrata;5000011;Olfactores;7711;Chordata;33511;Deuterostomia;33213;Bilateria;6072;Eumetazoa;33208;Metazoa;3000015;Choanoflagellida/Metaz…	18095
102125	Xenococcus_sp_pcc_7305	102125;Xenococcus_sp_pcc_7305;2;Bacteria;131567;Cellular_organisms	5372
10224	Saccoglossus_kowalevskii	10224;Saccoglossus_kowalevskii;10219;Hemichordata;5000010;Ambulacraria;33511;Deuterostomia;33213;Bilateria;6072;Eumetazoa;33208;Metazoa;3000015;Choanoflagellida/Metazoa;3000013;Filozoa;3000012;Holozoa;33154;Opisthokonta;3000011;Obazoa;163718;Amorpheae;2759;Eukaryota;3000004;Asgard_archaea/Eukaryota;3000003;TACK/Asgard_archaea/Eukaryota;3000002;Euryarchaeota/TACK/Asgard_archaea/Eukaryota;3000001;D…	22109
10228	Trichoplax_adhaerens	10228;Trichoplax_adhaerens;10226;Placozoa;6072;Eumetazoa;33208;Metazoa;3000015;Choanoflagellida/Metazoa;3000013;Filozoa;3000012;Holozoa;33154;Opisthokonta;3000011;Obazoa;163718;Amorpheae;2759;Eukaryota;3000004;Asgard_archaea/Eukaryota;3000003;TACK/Asgard_archaea/Eukaryota;3000002;Euryarchaeota/TACK/Asgard_archaea/Eukaryota;3000001;DPANN/Euryarchaeota/TACK/Asgard_archaea/Eukaryota;131567;Cellular_…	11520
1026970	Nannospalax_galili	1026970;Nannospalax_galili;337664;Spalacidae;337687;Muroidea;1963758;Myomorpha;1111111;Castorimorpha/Myomorpha;9989;Rodentia;314147;Glires;314146;Euarchontoglires;1437010;Boreoeutheria;9347;Placentalia;722675;Theria;40674;Mammalia;32524;Amniota;32523;Tetrapoda;8287;Sarcopterygii;117571;Euteleostomi;35060;Gnathostomata;1261581;Vertebrata;5000011;Olfactores;7711;Chordata;33511;Deuterostomia;33213;B…	18647
1032480	Microlunatus_phosphovorus_nm_1	1032480;Microlunatus_phosphovorus_nm_1;2;Bacteria;131567;Cellular_organisms	5359
1047171	Zymoseptoria_tritici	1047171;Zymoseptoria_tritici;147541;Dothideomycetes;716546;Leotiomyceta;147538;Pezizomycotina;3000022;Saccharomycotina/Pezizomycotina;4890;Ascomycota;451864;Dikarya;3000019;Dikarya/Mucoromycota;3000018;Fungi_2;3000017;Fungi_1;3000016;Holomycota;33154;Opisthokonta;3000011;Obazoa;163718;Amorpheae;2759;Eukaryota;3000004;Asgard_archaea/Eukaryota;3000003;TACK/Asgard_archaea/Eukaryota;3000002;Euryarcha…	10931
104782	Adineta_vaga	104782;Adineta_vaga;10190;Rotifera;5000007;Spiralia;33317;Protostomia;33213;Bilateria;6072;Eumetazoa;33208;Metazoa;3000015;Choanoflagellida/Metazoa;3000013;Filozoa;3000012;Holozoa;33154;Opisthokonta;3000011;Obazoa;163718;Amorpheae;2759;Eukaryota;3000004;Asgard_archaea/Eukaryota;3000003;TACK/Asgard_archaea/Eukaryota;3000002;Euryarchaeota/TACK/Asgard_archaea/Eukaryota;3000001;DPANN/Euryarchaeota/TA…	49300
1072681	Candidatus_haloredivivus_sp_g17	1072681;Candidatus_haloredivivus_sp_g17;1783276;DPANN;3000001;DPANN/Euryarchaeota/TACK/Asgard_archaea/Eukaryota;131567;Cellular_organisms	2228
107806	Buchnera_aphidicola_str_aps_acyrthosiphon_pisum	107806;Buchnera_aphidicola_str_aps_acyrthosiphon_pisum;2;Bacteria;131567;Cellular_organisms	574
1095629	Laccaria_amethystina	1095629;Laccaria_amethystina;155619;Agaricomycetes;5204;Basidiomycota;451864;Dikarya;3000019;Dikarya/Mucoromycota;3000018;Fungi_2;3000017;Fungi_1;3000016;Holomycota;33154;Opisthokonta;3000011;Obazoa;163718;Amorpheae;2759;Eukaryota;3000004;Asgard_archaea/Eukaryota;3000003;TACK/Asgard_archaea/Eukaryota;3000002;Euryarchaeota/TACK/Asgard_archaea/Eukaryota;3000001;DPANN/Euryarchaeota/TACK/Asgard_archa…	21020
1097667	Patulibacter_medicamentivorans	1097667;Patulibacter_medicamentivorans;2;Bacteria;131567;Cellular_organisms	4372
1108044	Gordonia_otitidis_nbrc_100426	1108044;Gordonia_otitidis_nbrc_100426;2;Bacteria;131567;Cellular_organisms	4943
1111126	Jonquetella_sp_bv3c21	1111126;Jonquetella_sp_bv3c21;2;Bacteria;131567;Cellular_organisms	1566
1117108	Paenibacillus_alvei_ts_15	1117108;Paenibacillus_alvei_ts_15;2;Bacteria;131567;Cellular_organisms	5784
1125712	Olsenella_profusa_f0195	1125712;Olsenella_profusa_f0195;2;Bacteria;131567;Cellular_organisms	2650
1129897	Nitrolancea_hollandica_lb	1129897;Nitrolancea_hollandica_lb;2;Bacteria;131567;Cellular_organisms	3969
1131758	Pseudomonas_aeruginosa_mpao1_p2	1131758;Pseudomonas_aeruginosa_mpao1_p2;2;Bacteria;131567;Cellular_organisms	5914
1148	Synechocystis_sp_pcc_6803	1148;Synechocystis_sp_pcc_6803;2;Bacteria;131567;Cellular_organisms	3564
1150600	Arcticibacter_svalbardensis_mn12_7	1150600;Arcticibacter_svalbardensis_mn12_7;2;Bacteria;131567;Cellular_organisms	4309
1156937	Methylacidiphilum_fumariolicum_solv	1156937;Methylacidiphilum_fumariolicum_solv;2;Bacteria;131567;Cellular_organisms	2208
115711	Chlamydophila_pneumoniae_ar39	115711;Chlamydophila_pneumoniae_ar39;2;Bacteria;131567;Cellular_organisms	1116
1160721	Ruminococcus_bicirculans	1160721;Ruminococcus_bicirculans;2;Bacteria;131567;Cellular_organisms	2585
1163730	Fervidicoccus_fontis_kam940	1163730;Fervidicoccus_fontis_kam940;28889;Crenarchaeota;1783275;TACK;3000003;TACK/Asgard_archaea/Eukaryota;3000002;Euryarchaeota/TACK/Asgard_archaea/Eukaryota;3000001;DPANN/Euryarchaeota/TACK/Asgard_archaea/Eukaryota;131567;Cellular_organisms	1385
118168	Coleofasciculus_chthonoplastes_pcc_7420	118168;Coleofasciculus_chthonoplastes_pcc_7420;2;Bacteria;131567;Cellular_organisms	8294
1183438	Gloeobacter_kilaueensis_js1	1183438;Gloeobacter_kilaueensis_js1;2;Bacteria;131567;Cellular_organisms	4507
1184151	Opitutaceae_bacterium_tsb47	1184151;Opitutaceae_bacterium_tsb47;2;Bacteria;131567;Cellular_organisms	5064
1187851	Rhodovulum_sp_ph10	1187851;Rhodovulum_sp_ph10;2;Bacteria;131567;Cellular_organisms	4490
1191523	Melioribacter_roseus_p3m_2	1191523;Melioribacter_roseus_p3m_2;2;Bacteria;131567;Cellular_organisms	2840
1192034	Chondromyces_apiculatus_dsm_436	1192034;Chondromyces_apiculatus_dsm_436;2;Bacteria;131567;Cellular_organisms	9037
1193012	Leptospira_sp_fiocruz_lv3954	1193012;Leptospira_sp_fiocruz_lv3954;2;Bacteria;131567;Cellular_organisms	4059
1194294	Hartaetosiga_balthica	1194294;Hartaetosiga_balthica;28009;Choanoflagellida;3000015;Choanoflagellida/Metazoa;3000013;Filozoa;3000012;Holozoa;33154;Opisthokonta;3000011;Obazoa;163718;Amorpheae;2759;Eukaryota;3000004;Asgard_archaea/Eukaryota;3000003;TACK/Asgard_archaea/Eukaryota;3000002;Euryarchaeota/TACK/Asgard_archaea/Eukaryota;3000001;DPANN/Euryarchaeota/TACK/Asgard_archaea/Eukaryota;131567;Cellular_organisms	18816
1197717	Cloacibacillus_porcorum	1197717;Cloacibacillus_porcorum;2;Bacteria;131567;Cellular_organisms	3108
1198114	Granulicella_tundricola_mp5actx9	1198114;Granulicella_tundricola_mp5actx9;2;Bacteria;131567;Cellular_organisms	4542
1204725	Methanobacterium_formicicum_dsm_3637	1204725;Methanobacterium_formicicum_dsm_3637;28890;Euryarchaeota;3000002;Euryarchaeota/TACK/Asgard_archaea/Eukaryota;3000001;DPANN/Euryarchaeota/TACK/Asgard_archaea/Eukaryota;131567;Cellular_organisms	2519
121225	Pediculus_humanus	121225;Pediculus_humanus;1930602;Psocodea;50557;Insecta;197562;Pancrustacea;6656;Arthropoda;1206794;Ecdysozoa;33317;Protostomia;33213;Bilateria;6072;Eumetazoa;33208;Metazoa;3000015;Choanoflagellida/Metazoa;3000013;Filozoa;3000012;Holozoa;33154;Opisthokonta;3000011;Obazoa;163718;Amorpheae;2759;Eukaryota;3000004;Asgard_archaea/Eukaryota;3000003;TACK/Asgard_archaea/Eukaryota;3000002;Euryarchaeota/TA…	10785
1225176	Cecembia_lonarensis_lw9	1225176;Cecembia_lonarensis_lw9;2;Bacteria;131567;Cellular_organisms	4213
122587	Neisseria_meningitidis_z2491	122587;Neisseria_meningitidis_z2491;2;Bacteria;131567;Cellular_organisms	1909
1230730	Tissierellia_bacterium_s5_a11	1230730;Tissierellia_bacterium_s5_a11;2;Bacteria;131567;Cellular_organisms	2755
123214	Persephonella_marina_ex_h1	123214;Persephonella_marina_ex_h1;2;Bacteria;131567;Cellular_organisms	2051
1234378	Lawsonia_intracellularis_n343	1234378;Lawsonia_intracellularis_n343;2;Bacteria;131567;Cellular_organisms	1368
1234382	Thauera_phenylacetica_b4p	1234382;Thauera_phenylacetica_b4p;2;Bacteria;131567;Cellular_organisms	4878
1242864	Cystobacter_fuscus_dsm_2262	1242864;Cystobacter_fuscus_dsm_2262;2;Bacteria;131567;Cellular_organisms	10512
1247726	Advenella_mimigardefordensis_dpn7	1247726;Advenella_mimigardefordensis_dpn7;2;Bacteria;131567;Cellular_organisms	4084
1257118	Acanthamoeba_castellanii_str_neff	1257118;Acanthamoeba_castellanii_str_neff;554915;Amoebozoa;163718;Amorpheae;2759;Eukaryota;3000004;Asgard_archaea/Eukaryota;3000003;TACK/Asgard_archaea/Eukaryota;3000002;Euryarchaeota/TACK/Asgard_archaea/Eukaryota;3000001;DPANN/Euryarchaeota/TACK/Asgard_archaea/Eukaryota;131567;Cellular_organisms	14973
125878	Nanorana_parkeri	125878;Nanorana_parkeri;8292;Amphibia;32523;Tetrapoda;8287;Sarcopterygii;117571;Euteleostomi;35060;Gnathostomata;1261581;Vertebrata;5000011;Olfactores;7711;Chordata;33511;Deuterostomia;33213;Bilateria;6072;Eumetazoa;33208;Metazoa;3000015;Choanoflagellida/Metazoa;3000013;Filozoa;3000012;Holozoa;33154;Opisthokonta;3000011;Obazoa;163718;Amorpheae;2759;Eukaryota;3000004;Asgard_archaea/Eukaryota;30000…	24757
1260	Finegoldia_magna	1260;Finegoldia_magna;2;Bacteria;131567;Cellular_organisms	1819
1265817	Listeria_floridensis_fsl_s10_1187	1265817;Listeria_floridensis_fsl_s10_1187;2;Bacteria;131567;Cellular_organisms	2905
1266370	Nitrospina_gracilis_3_211	1266370;Nitrospina_gracilis_3_211;2;Bacteria;131567;Cellular_organisms	2962
126738	Thermotoga_sp_rq7	126738;Thermotoga_sp_rq7;2;Bacteria;131567;Cellular_organisms	1833
126957	Strigamia_maritima	126957;Strigamia_maritima;61985;Myriapoda;6656;Arthropoda;1206794;Ecdysozoa;33317;Protostomia;33213;Bilateria;6072;Eumetazoa;33208;Metazoa;3000015;Choanoflagellida/Metazoa;3000013;Filozoa;3000012;Holozoa;33154;Opisthokonta;3000011;Obazoa;163718;Amorpheae;2759;Eukaryota;3000004;Asgard_archaea/Eukaryota;3000003;TACK/Asgard_archaea/Eukaryota;3000002;Euryarchaeota/TACK/Asgard_archaea/Eukaryota;300000…	14992
1279009	Cesiribacter_andamanensis_amv16	1279009;Cesiribacter_andamanensis_amv16;2;Bacteria;131567;Cellular_organisms	4227
1280514	Acidithrix_ferrooxidans	1280514;Acidithrix_ferrooxidans;2;Bacteria;131567;Cellular_organisms	3651
1294122	Candidatus_nanopusillus_sp_nst1	1294122;Candidatus_nanopusillus_sp_nst1;1783276;DPANN;3000001;DPANN/Euryarchaeota/TACK/Asgard_archaea/Eukaryota;131567;Cellular_organisms	647
1298851	Thermosulfidibacter_takaii_abi70s6	1298851;Thermosulfidibacter_takaii_abi70s6;2;Bacteria;131567;Cellular_organisms	1757
130081	Galdieria_sulphuraria	130081;Galdieria_sulphuraria;3000010;Rodophyta;3000009;Archaeplastida;3000007;Diaphoretickes;3000005;Excavata/Diaphoretickes;2759;Eukaryota;3000004;Asgard_archaea/Eukaryota;3000003;TACK/Asgard_archaea/Eukaryota;3000002;Euryarchaeota/TACK/Asgard_archaea/Eukaryota;3000001;DPANN/Euryarchaeota/TACK/Asgard_archaea/Eukaryota;131567;Cellular_organisms	6622
1307761	Salinispira_pacifica	1307761;Salinispira_pacifica;2;Bacteria;131567;Cellular_organisms	3397
1312852	Thermoanaerobaculum_aquaticum	1312852;Thermoanaerobaculum_aquaticum;2;Bacteria;131567;Cellular_organisms	2253
1313172	Ilumatobacter_coccineus_ym16_304	1313172;Ilumatobacter_coccineus_ym16_304;2;Bacteria;131567;Cellular_organisms	4291
1313294	Borrelia_parkeri_slo	1313294;Borrelia_parkeri_slo;2;Bacteria;131567;Cellular_organisms	1085
1313304	Chitinivibrio_alkaliphilus_acht1	1313304;Chitinivibrio_alkaliphilus_acht1;2;Bacteria;131567;Cellular_organisms	2304
13146	Melopsittacus_undulatus	13146;Melopsittacus_undulatus;8782;Aves;8492;Archosauria;1329799;Archelosauria;32561;Diapsida;32524;Amniota;32523;Tetrapoda;8287;Sarcopterygii;117571;Euteleostomi;35060;Gnathostomata;1261581;Vertebrata;5000011;Olfactores;7711;Chordata;33511;Deuterostomia;33213;Bilateria;6072;Eumetazoa;33208;Metazoa;3000015;Choanoflagellida/Metazoa;3000013;Filozoa;3000012;Holozoa;33154;Opisthokonta;3000011;Obazoa;…	17078
1314771	Mortierella_elongata_ag_77	1314771;Mortierella_elongata_ag_77;1137986;Mortierellomycotina;1913637;Mucoromycota;3000019;Dikarya/Mucoromycota;3000018;Fungi_2;3000017;Fungi_1;3000016;Holomycota;33154;Opisthokonta;3000011;Obazoa;163718;Amorpheae;2759;Eukaryota;3000004;Asgard_archaea/Eukaryota;3000003;TACK/Asgard_archaea/Eukaryota;3000002;Euryarchaeota/TACK/Asgard_archaea/Eukaryota;3000001;DPANN/Euryarchaeota/TACK/Asgard_archae…	14959
1319815	Cetobacterium_somerae_atcc_baa_474	1319815;Cetobacterium_somerae_atcc_baa_474;2;Bacteria;131567;Cellular_organisms	2975
132908	Pteropus_vampyrus	132908;Pteropus_vampyrus;9397;Chiroptera;314145;Laurasiatheria;1437010;Boreoeutheria;9347;Placentalia;722675;Theria;40674;Mammalia;32524;Amniota;32523;Tetrapoda;8287;Sarcopterygii;117571;Euteleostomi;35060;Gnathostomata;1261581;Vertebrata;5000011;Olfactores;7711;Chordata;33511;Deuterostomia;33213;Bilateria;6072;Eumetazoa;33208;Metazoa;3000015;Choanoflagellida/Metazoa;3000013;Filozoa;3000012;Holoz…	16989
13333	Amborella_trichopoda	13333;Amborella_trichopoda;33090;Viridiplantae;3000009;Archaeplastida;3000007;Diaphoretickes;3000005;Excavata/Diaphoretickes;2759;Eukaryota;3000004;Asgard_archaea/Eukaryota;3000003;TACK/Asgard_archaea/Eukaryota;3000002;Euryarchaeota/TACK/Asgard_archaea/Eukaryota;3000001;DPANN/Euryarchaeota/TACK/Asgard_archaea/Eukaryota;131567;Cellular_organisms	27313
13397	Carcharodon_carcharias	13397;Carcharodon_carcharias;7777;Chondrichthyes;35060;Gnathostomata;1261581;Vertebrata;5000011;Olfactores;7711;Chordata;33511;Deuterostomia;33213;Bilateria;6072;Eumetazoa;33208;Metazoa;3000015;Choanoflagellida/Metazoa;3000013;Filozoa;3000012;Holozoa;33154;Opisthokonta;3000011;Obazoa;163718;Amorpheae;2759;Eukaryota;3000004;Asgard_archaea/Eukaryota;3000003;TACK/Asgard_archaea/Eukaryota;3000002;Eur…	44455
134605	Fusobacterium_equinum	134605;Fusobacterium_equinum;2;Bacteria;131567;Cellular_organisms	1852
1348334	Lyngbya_aestuarii_bl_j	1348334;Lyngbya_aestuarii_bl_j;2;Bacteria;131567;Cellular_organisms	6515
136037	Zootermopsis_nevadensis	136037;Zootermopsis_nevadensis;1912919;Isoptera;50557;Insecta;197562;Pancrustacea;6656;Arthropoda;1206794;Ecdysozoa;33317;Protostomia;33213;Bilateria;6072;Eumetazoa;33208;Metazoa;3000015;Choanoflagellida/Metazoa;3000013;Filozoa;3000012;Holozoa;33154;Opisthokonta;3000011;Obazoa;163718;Amorpheae;2759;Eukaryota;3000004;Asgard_archaea/Eukaryota;3000003;TACK/Asgard_archaea/Eukaryota;3000002;Euryarchae…	14610
13616	Monodelphis_domestica	13616;Monodelphis_domestica;9263;Metatheria;722675;Theria;40674;Mammalia;32524;Amniota;32523;Tetrapoda;8287;Sarcopterygii;117571;Euteleostomi;35060;Gnathostomata;1261581;Vertebrata;5000011;Olfactores;7711;Chordata;33511;Deuterostomia;33213;Bilateria;6072;Eumetazoa;33208;Metazoa;3000015;Choanoflagellida/Metazoa;3000013;Filozoa;3000012;Holozoa;33154;Opisthokonta;3000011;Obazoa;163718;Amorpheae;2759…	21326
13735	Pelodiscus_sinensis	13735;Pelodiscus_sinensis;8459;Testudines;1329799;Archelosauria;32561;Diapsida;32524;Amniota;32523;Tetrapoda;8287;Sarcopterygii;117571;Euteleostomi;35060;Gnathostomata;1261581;Vertebrata;5000011;Olfactores;7711;Chordata;33511;Deuterostomia;33213;Bilateria;6072;Eumetazoa;33208;Metazoa;3000015;Choanoflagellida/Metazoa;3000013;Filozoa;3000012;Holozoa;33154;Opisthokonta;3000011;Obazoa;163718;Amorphea…	18188
1379270	Gemmatimonas_phototrophica	1379270;Gemmatimonas_phototrophica;2;Bacteria;131567;Cellular_organisms	3388
1379858	Mucispirillum_schaedleri_asf457	1379858;Mucispirillum_schaedleri_asf457;2;Bacteria;131567;Cellular_organisms	2144
1392	Bacillus_anthracis	1392;Bacillus_anthracis;2;Bacteria;131567;Cellular_organisms	5317
1400520	Lactobacillus_fabifermentans_t30pcm01	1400520;Lactobacillus_fabifermentans_t30pcm01;2;Bacteria;131567;Cellular_organisms	3360
1407055	Thaumarchaeota_archaeon_n4	1407055;Thaumarchaeota_archaeon_n4;651137;Thaumarchaeota;3000100;Candidatus_Bathyarchaeota/Thaumarchaeota;1783275;TACK;3000003;TACK/Asgard_archaea/Eukaryota;3000002;Euryarchaeota/TACK/Asgard_archaea/Eukaryota;3000001;DPANN/Euryarchaeota/TACK/Asgard_archaea/Eukaryota;131567;Cellular_organisms	1944
1408204	Candidatus_endomicrobium_trichonymphae	1408204;Candidatus_endomicrobium_trichonymphae;2;Bacteria;131567;Cellular_organisms	2869
1429043	Dethiosulfatarculus_sandiegensis	1429043;Dethiosulfatarculus_sandiegensis;2;Bacteria;131567;Cellular_organisms	5400
1432141	Rhizophagus_irregularis_daom_197198w_gca_000597685	1432141;Rhizophagus_irregularis_daom_197198w_gca_000597685;214504;Glomeromycotina;1913637;Mucoromycota;3000019;Dikarya/Mucoromycota;3000018;Fungi_2;3000017;Fungi_1;3000016;Holomycota;33154;Opisthokonta;3000011;Obazoa;163718;Amorpheae;2759;Eukaryota;3000004;Asgard_archaea/Eukaryota;3000003;TACK/Asgard_archaea/Eukaryota;3000002;Euryarchaeota/TACK/Asgard_archaea/Eukaryota;3000001;DPANN/Euryarchaeota…	27300
1453429	Candidatus_atelocyanobacterium_thalassa_isolate_aloha	1453429;Candidatus_atelocyanobacterium_thalassa_isolate_aloha;2;Bacteria;131567;Cellular_organisms	1200
1479485	Tolypothrix_bouteillei_vb521301	1479485;Tolypothrix_bouteillei_vb521301;2;Bacteria;131567;Cellular_organisms	7770
1480694	Spirochaeta_lutea	1480694;Spirochaeta_lutea;2;Bacteria;131567;Cellular_organisms	2303
1485682	Mitosporidium_daphniae	1485682;Mitosporidium_daphniae;6029;Microsporidia;5e+06;Cryptomycota/Microsporidia;3000017;Fungi_1;3000016;Holomycota;33154;Opisthokonta;3000011;Obazoa;163718;Amorpheae;2759;Eukaryota;3000004;Asgard_archaea/Eukaryota;3000003;TACK/Asgard_archaea/Eukaryota;3000002;Euryarchaeota/TACK/Asgard_archaea/Eukaryota;3000001;DPANN/Euryarchaeota/TACK/Asgard_archaea/Eukaryota;131567;Cellular_organisms	3330
1487949	Smithella_sp_sc_k08d17	1487949;Smithella_sp_sc_k08d17;2;Bacteria;131567;Cellular_organisms	1858
1489678	Deinococcus_sp_rl	1489678;Deinococcus_sp_rl;2;Bacteria;131567;Cellular_organisms	2614
1499967	Bacterium_uasb270	1499967;Bacterium_uasb270;2;Bacteria;131567;Cellular_organisms	7048
1514105	Erysipelothrix_sp_lv19	1514105;Erysipelothrix_sp_lv19;2;Bacteria;131567;Cellular_organisms	2271
1524460	Phaeodactylibacter_xiamenensis	1524460;Phaeodactylibacter_xiamenensis;2;Bacteria;131567;Cellular_organisms	5122
1538547	Lokiarchaeum_sp_gc14_75	1538547;Lokiarchaeum_sp_gc14_75;1935183;Asgard_archaea;3000004;Asgard_archaea/Eukaryota;3000003;TACK/Asgard_archaea/Eukaryota;3000002;Euryarchaeota/TACK/Asgard_archaea/Eukaryota;3000001;DPANN/Euryarchaeota/TACK/Asgard_archaea/Eukaryota;131567;Cellular_organisms	5384
1541959	Candidatus_izimaplasma_sp_hr1	1541959;Candidatus_izimaplasma_sp_hr1;2;Bacteria;131567;Cellular_organisms	1815
1548207	Cephaloticoccus_primus	1548207;Cephaloticoccus_primus;2;Bacteria;131567;Cellular_organisms	1663
1555112	Limnochorda_pilosa	1555112;Limnochorda_pilosa;2;Bacteria;131567;Cellular_organisms	3601
156889	Magnetococcus_marinus_mc_1	156889;Magnetococcus_marinus_mc_1;2;Bacteria;131567;Cellular_organisms	3713
1574623	Lyngbya_confervoides_bdu141951	1574623;Lyngbya_confervoides_bdu141951;2;Bacteria;131567;Cellular_organisms	6091
1577684	Candidatus_nanopusillus_acidilobi	1577684;Candidatus_nanopusillus_acidilobi;1783276;DPANN;3000001;DPANN/Euryarchaeota/TACK/Asgard_archaea/Eukaryota;131567;Cellular_organisms	587
158190	Sphaerochaeta_pleomorpha_str_grapes	158190;Sphaerochaeta_pleomorpha_str_grapes;2;Bacteria;131567;Cellular_organisms	3159
158879	Staphylococcus_aureus_subsp_aureus_n315	158879;Staphylococcus_aureus_subsp_aureus_n315;2;Bacteria;131567;Cellular_organisms	2624
1604020	Candidatus_synechococcus_spongiarum_sp3	1604020;Candidatus_synechococcus_spongiarum_sp3;2;Bacteria;131567;Cellular_organisms	1694
163164	Wolbachia_endosymbiont_of_drosophila_melanogaster	163164;Wolbachia_endosymbiont_of_drosophila_melanogaster;2;Bacteria;131567;Cellular_organisms	1195
1632857	Sulfuricella_sp_t08	1632857;Sulfuricella_sp_t08;2;Bacteria;131567;Cellular_organisms	3216
1653476	Caldimicrobium_thiodismutans	1653476;Caldimicrobium_thiodismutans;2;Bacteria;131567;Cellular_organisms	1774
1660251	Acidobacteria_bacterium_mor1	1660251;Acidobacteria_bacterium_mor1;2;Bacteria;131567;Cellular_organisms	4113
167539	Prochlorococcus_marinus_subsp_marinus_str_ccmp1375	167539;Prochlorococcus_marinus_subsp_marinus_str_ccmp1375;2;Bacteria;131567;Cellular_organisms	1882
1677858	Propionispora_sp_2_2_37	1677858;Propionispora_sp_2_2_37;2;Bacteria;131567;Cellular_organisms	3949
1678840	Flexilinea_flocculi	1678840;Flexilinea_flocculi;2;Bacteria;131567;Cellular_organisms	2792
169963	Listeria_monocytogenes_egd_e	169963;Listeria_monocytogenes_egd_e;2;Bacteria;131567;Cellular_organisms	2846
1700835	Candidatus_bathyarchaeota_archaeon_ba1	1700835;Candidatus_bathyarchaeota_archaeon_ba1;928852;Candidatus_Bathyarchaeota;3000100;Candidatus_Bathyarchaeota/Thaumarchaeota;1783275;TACK;3000003;TACK/Asgard_archaea/Eukaryota;3000002;Euryarchaeota/TACK/Asgard_archaea/Eukaryota;3000001;DPANN/Euryarchaeota/TACK/Asgard_archaea/Eukaryota;131567;Cellular_organisms	2403
170187	Streptococcus_pneumoniae_tigr4	170187;Streptococcus_pneumoniae_tigr4;2;Bacteria;131567;Cellular_organisms	2125
1705388	Planktothricoides_sp_sr001	1705388;Planktothricoides_sp_sr001;2;Bacteria;131567;Cellular_organisms	5047
1706444	Candidatus_thorarchaeota_archaeon_smtz1_45	1706444;Candidatus_thorarchaeota_archaeon_smtz1_45;1935183;Asgard_archaea;3000004;Asgard_archaea/Eukaryota;3000003;TACK/Asgard_archaea/Eukaryota;3000002;Euryarchaeota/TACK/Asgard_archaea/Eukaryota;3000001;DPANN/Euryarchaeota/TACK/Asgard_archaea/Eukaryota;131567;Cellular_organisms	3208
1736417	Yonghaparkia_sp_soil809	1736417;Yonghaparkia_sp_soil809;2;Bacteria;131567;Cellular_organisms	2344
1737403	Nanohaloarchaea_archaeon_sg9	1737403;Nanohaloarchaea_archaeon_sg9;1783276;DPANN;3000001;DPANN/Euryarchaeota/TACK/Asgard_archaea/Eukaryota;131567;Cellular_organisms	1183
1737458	Cebus_capucinus_imitator	1737458;Cebus_capucinus_imitator;9479;Platyrrhini;314293;Simiiformes;376913;Haplorrhini;9443;Primates;5000015;Euarchonta;314146;Euarchontoglires;1437010;Boreoeutheria;9347;Placentalia;722675;Theria;40674;Mammalia;32524;Amniota;32523;Tetrapoda;8287;Sarcopterygii;117571;Euteleostomi;35060;Gnathostomata;1261581;Vertebrata;5000011;Olfactores;7711;Chordata;33511;Deuterostomia;33213;Bilateria;6072;Eume…	20316
1742605	Salpingoeca_dolichothecata	1742605;Salpingoeca_dolichothecata;28009;Choanoflagellida;3000015;Choanoflagellida/Metazoa;3000013;Filozoa;3000012;Holozoa;33154;Opisthokonta;3000011;Obazoa;163718;Amorpheae;2759;Eukaryota;3000004;Asgard_archaea/Eukaryota;3000003;TACK/Asgard_archaea/Eukaryota;3000002;Euryarchaeota/TACK/Asgard_archaea/Eukaryota;3000001;DPANN/Euryarchaeota/TACK/Asgard_archaea/Eukaryota;131567;Cellular_organisms	39355
1742608	Codosiga_hollandica	1742608;Codosiga_hollandica;28009;Choanoflagellida;3000015;Choanoflagellida/Metazoa;3000013;Filozoa;3000012;Holozoa;33154;Opisthokonta;3000011;Obazoa;163718;Amorpheae;2759;Eukaryota;3000004;Asgard_archaea/Eukaryota;3000003;TACK/Asgard_archaea/Eukaryota;3000002;Euryarchaeota/TACK/Asgard_archaea/Eukaryota;3000001;DPANN/Euryarchaeota/TACK/Asgard_archaea/Eukaryota;131567;Cellular_organisms	61053
1747196	Cylindrospermopsis_sp_cr12	1747196;Cylindrospermopsis_sp_cr12;2;Bacteria;131567;Cellular_organisms	3086
1748249	Nitrospirae_bacterium_hch_1	1748249;Nitrospirae_bacterium_hch_1;2;Bacteria;131567;Cellular_organisms	3335
176299	Agrobacterium_fabrum_str_c58	176299;Agrobacterium_fabrum_str_c58;2;Bacteria;131567;Cellular_organisms	5355
177416	Francisella_tularensis_subsp_tularensis_schu_s4	177416;Francisella_tularensis_subsp_tularensis_schu_s4;2;Bacteria;131567;Cellular_organisms	1605
177439	Desulfotalea_psychrophila_lsv54	177439;Desulfotalea_psychrophila_lsv54;2;Bacteria;131567;Cellular_organisms	3236
178306	Pyrobaculum_aerophilum_str_im2	178306;Pyrobaculum_aerophilum_str_im2;28889;Crenarchaeota;1783275;TACK;3000003;TACK/Asgard_archaea/Eukaryota;3000002;Euryarchaeota/TACK/Asgard_archaea/Eukaryota;3000001;DPANN/Euryarchaeota/TACK/Asgard_archaea/Eukaryota;131567;Cellular_organisms	2605
178606	Leptospirillum_ferriphilum	178606;Leptospirillum_ferriphilum;2;Bacteria;131567;Cellular_organisms	2726
1795632	Thermodesulfatator_autotrophicus	1795632;Thermodesulfatator_autotrophicus;2;Bacteria;131567;Cellular_organisms	2117
1799664	Nitrospira_sp_scgc_ag_212_e16	1799664;Nitrospira_sp_scgc_ag_212_e16;2;Bacteria;131567;Cellular_organisms	2094
1841598	Candidatus_heimdallarchaeota_archaeon_lc_3	1841598;Candidatus_heimdallarchaeota_archaeon_lc_3;1935183;Asgard_archaea;3000004;Asgard_archaea/Eukaryota;3000003;TACK/Asgard_archaea/Eukaryota;3000002;Euryarchaeota/TACK/Asgard_archaea/Eukaryota;3000001;DPANN/Euryarchaeota/TACK/Asgard_archaea/Eukaryota;131567;Cellular_organisms	5513
1841599	Candidatus_odinarchaeota_archaeon_lcb_4	1841599;Candidatus_odinarchaeota_archaeon_lcb_4;1935183;Asgard_archaea;3000004;Asgard_archaea/Eukaryota;3000003;TACK/Asgard_archaea/Eukaryota;3000002;Euryarchaeota/TACK/Asgard_archaea/Eukaryota;3000001;DPANN/Euryarchaeota/TACK/Asgard_archaea/Eukaryota;131567;Cellular_organisms	1584
1849360	Balneola_sp_ehc07	1849360;Balneola_sp_ehc07;2;Bacteria;131567;Cellular_organisms	3097
186479	Kouleothrix_aurantiaca	186479;Kouleothrix_aurantiaca;2;Bacteria;131567;Cellular_organisms	7843
1868482	Carlito_syrichta	1868482;Carlito_syrichta;376912;Tarsiiformes;376913;Haplorrhini;9443;Primates;5000015;Euarchonta;314146;Euarchontoglires;1437010;Boreoeutheria;9347;Placentalia;722675;Theria;40674;Mammalia;32524;Amniota;32523;Tetrapoda;8287;Sarcopterygii;117571;Euteleostomi;35060;Gnathostomata;1261581;Vertebrata;5000011;Olfactores;7711;Chordata;33511;Deuterostomia;33213;Bilateria;6072;Eumetazoa;33208;Metazoa;3000…	18398
187420	Methanothermobacter_thermautotrophicus_str_delta_h	187420;Methanothermobacter_thermautotrophicus_str_delta_h;28890;Euryarchaeota;3000002;Euryarchaeota/TACK/Asgard_archaea/Eukaryota;3000001;DPANN/Euryarchaeota/TACK/Asgard_archaea/Eukaryota;131567;Cellular_organisms	1869
188937	Methanosarcina_acetivorans_c2a	188937;Methanosarcina_acetivorans_c2a;28890;Euryarchaeota;3000002;Euryarchaeota/TACK/Asgard_archaea/Eukaryota;3000001;DPANN/Euryarchaeota/TACK/Asgard_archaea/Eukaryota;131567;Cellular_organisms	4540
1889813	Anaerolineaceae_bacterium_oral_taxon_439	1889813;Anaerolineaceae_bacterium_oral_taxon_439;2;Bacteria;131567;Cellular_organisms	2541
189518	Leptospira_interrogans_serovar_lai_str_56601	189518;Leptospira_interrogans_serovar_lai_str_56601;2;Bacteria;131567;Cellular_organisms	3706
1899017	Candidatus_melainabacteria_bacterium_mel_a1	1899017;Candidatus_melainabacteria_bacterium_mel_a1;2;Bacteria;131567;Cellular_organisms	1772
190192	Methanopyrus_kandleri_av19	190192;Methanopyrus_kandleri_av19;28890;Euryarchaeota;3000002;Euryarchaeota/TACK/Asgard_archaea/Eukaryota;3000001;DPANN/Euryarchaeota/TACK/Asgard_archaea/Eukaryota;131567;Cellular_organisms	1687
190304	Fusobacterium_nucleatum_subsp_nucleatum_atcc_25586	190304;Fusobacterium_nucleatum_subsp_nucleatum_atcc_25586;2;Bacteria;131567;Cellular_organisms	2067
190485	Xanthomonas_campestris_pv_campestris_str_atcc_33913	190485;Xanthomonas_campestris_pv_campestris_str_atcc_33913;2;Bacteria;131567;Cellular_organisms	4181
190650	Caulobacter_crescentus_cb15	190650;Caulobacter_crescentus_cb15;2;Bacteria;131567;Cellular_organisms	3737
1909275	Savillea_parva	1909275;Savillea_parva;28009;Choanoflagellida;3000015;Choanoflagellida/Metazoa;3000013;Filozoa;3000012;Holozoa;33154;Opisthokonta;3000011;Obazoa;163718;Amorpheae;2759;Eukaryota;3000004;Asgard_archaea/Eukaryota;3000003;TACK/Asgard_archaea/Eukaryota;3000002;Euryarchaeota/TACK/Asgard_archaea/Eukaryota;3000001;DPANN/Euryarchaeota/TACK/Asgard_archaea/Eukaryota;131567;Cellular_organisms	32055
192222	Campylobacter_jejuni_subsp_jejuni_nctc_11168_atcc_700819	192222;Campylobacter_jejuni_subsp_jejuni_nctc_11168_atcc_700819;2;Bacteria;131567;Cellular_organisms	1624
1923864	Microstomoeca_roanoka	1923864;Microstomoeca_roanoka;28009;Choanoflagellida;3000015;Choanoflagellida/Metazoa;3000013;Filozoa;3000012;Holozoa;33154;Opisthokonta;3000011;Obazoa;163718;Amorpheae;2759;Eukaryota;3000004;Asgard_archaea/Eukaryota;3000003;TACK/Asgard_archaea/Eukaryota;3000002;Euryarchaeota/TACK/Asgard_archaea/Eukaryota;3000001;DPANN/Euryarchaeota/TACK/Asgard_archaea/Eukaryota;131567;Cellular_organisms	30393
1924735	Salpingoeca_punica	1924735;Salpingoeca_punica;28009;Choanoflagellida;3000015;Choanoflagellida/Metazoa;3000013;Filozoa;3000012;Holozoa;33154;Opisthokonta;3000011;Obazoa;163718;Amorpheae;2759;Eukaryota;3000004;Asgard_archaea/Eukaryota;3000003;TACK/Asgard_archaea/Eukaryota;3000002;Euryarchaeota/TACK/Asgard_archaea/Eukaryota;3000001;DPANN/Euryarchaeota/TACK/Asgard_archaea/Eukaryota;131567;Cellular_organisms	28067
1924736	Salpingoeca_macrocollata	1924736;Salpingoeca_macrocollata;28009;Choanoflagellida;3000015;Choanoflagellida/Metazoa;3000013;Filozoa;3000012;Holozoa;33154;Opisthokonta;3000011;Obazoa;163718;Amorpheae;2759;Eukaryota;3000004;Asgard_archaea/Eukaryota;3000003;TACK/Asgard_archaea/Eukaryota;3000002;Euryarchaeota/TACK/Asgard_archaea/Eukaryota;3000001;DPANN/Euryarchaeota/TACK/Asgard_archaea/Eukaryota;131567;Cellular_organisms	36525
1924737	Salpingoeca_kvevrii	1924737;Salpingoeca_kvevrii;28009;Choanoflagellida;3000015;Choanoflagellida/Metazoa;3000013;Filozoa;3000012;Holozoa;33154;Opisthokonta;3000011;Obazoa;163718;Amorpheae;2759;Eukaryota;3000004;Asgard_archaea/Eukaryota;3000003;TACK/Asgard_archaea/Eukaryota;3000002;Euryarchaeota/TACK/Asgard_archaea/Eukaryota;3000001;DPANN/Euryarchaeota/TACK/Asgard_archaea/Eukaryota;131567;Cellular_organisms	23252
1928486	Mylnosiga_fluctuans	1928486;Mylnosiga_fluctuans;28009;Choanoflagellida;3000015;Choanoflagellida/Metazoa;3000013;Filozoa;3000012;Holozoa;33154;Opisthokonta;3000011;Obazoa;163718;Amorpheae;2759;Eukaryota;3000004;Asgard_archaea/Eukaryota;3000003;TACK/Asgard_archaea/Eukaryota;3000002;Euryarchaeota/TACK/Asgard_archaea/Eukaryota;3000001;DPANN/Euryarchaeota/TACK/Asgard_archaea/Eukaryota;131567;Cellular_organisms	25158
1928494	Salpingoeca_helianthica	1928494;Salpingoeca_helianthica;28009;Choanoflagellida;3000015;Choanoflagellida/Metazoa;3000013;Filozoa;3000012;Holozoa;33154;Opisthokonta;3000011;Obazoa;163718;Amorpheae;2759;Eukaryota;3000004;Asgard_archaea/Eukaryota;3000003;TACK/Asgard_archaea/Eukaryota;3000002;Euryarchaeota/TACK/Asgard_archaea/Eukaryota;3000001;DPANN/Euryarchaeota/TACK/Asgard_archaea/Eukaryota;131567;Cellular_organisms	25209
1932427	Chromosphaera_perkinsii	1932427;Chromosphaera_perkinsii;198624;Dermocystida;127916;Ichthyosporea;5000001;Teretosporea;3000012;Holozoa;33154;Opisthokonta;3000011;Obazoa;163718;Amorpheae;2759;Eukaryota;3000004;Asgard_archaea/Eukaryota;3000003;TACK/Asgard_archaea/Eukaryota;3000002;Euryarchaeota/TACK/Asgard_archaea/Eukaryota;3000001;DPANN/Euryarchaeota/TACK/Asgard_archaea/Eukaryota;131567;Cellular_organisms	12463
1940113	Oscarella_pearsei	1940113;Oscarella_pearsei;6040;Porifera;33208;Metazoa;3000015;Choanoflagellida/Metazoa;3000013;Filozoa;3000012;Holozoa;33154;Opisthokonta;3000011;Obazoa;163718;Amorpheae;2759;Eukaryota;3000004;Asgard_archaea/Eukaryota;3000003;TACK/Asgard_archaea/Eukaryota;3000002;Euryarchaeota/TACK/Asgard_archaea/Eukaryota;3000001;DPANN/Euryarchaeota/TACK/Asgard_archaea/Eukaryota;131567;Cellular_organisms	11152
194439	Chlorobium_tepidum_tls	194439;Chlorobium_tepidum_tls;2;Bacteria;131567;Cellular_organisms	2255
196627	Corynebacterium_glutamicum_atcc_13032	196627;Corynebacterium_glutamicum_atcc_13032;2;Bacteria;131567;Cellular_organisms	3057
197221	Thermosynechococcus_elongatus_bp_1	197221;Thermosynechococcus_elongatus_bp_1;2;Bacteria;131567;Cellular_organisms	2475
203120	Leuconostoc_mesenteroides_subsp_mesenteroides_atcc_8293	203120;Leuconostoc_mesenteroides_subsp_mesenteroides_atcc_8293;2;Bacteria;131567;Cellular_organisms	2005
204669	Candidatus_koribacter_versatilis_ellin345	204669;Candidatus_koribacter_versatilis_ellin345;2;Bacteria;131567;Cellular_organisms	4777
206672	Bifidobacterium_longum_ncc2705	206672;Bifidobacterium_longum_ncc2705;2;Bacteria;131567;Cellular_organisms	1729
211586	Shewanella_oneidensis_mr_1	211586;Shewanella_oneidensis_mr_1;2;Bacteria;131567;Cellular_organisms	4196
212042	Anaplasma_phagocytophilum_str_hz	212042;Anaplasma_phagocytophilum_str_hz;2;Bacteria;131567;Cellular_organisms	1352
216596	Rhizobium_leguminosarum_bv_viciae_3841	216596;Rhizobium_leguminosarum_bv_viciae_3841;2;Bacteria;131567;Cellular_organisms	7131
216892	Hartaetosiga_gracilis	216892;Hartaetosiga_gracilis;28009;Choanoflagellida;3000015;Choanoflagellida/Metazoa;3000013;Filozoa;3000012;Holozoa;33154;Opisthokonta;3000011;Obazoa;163718;Amorpheae;2759;Eukaryota;3000004;Asgard_archaea/Eukaryota;3000003;TACK/Asgard_archaea/Eukaryota;3000002;Euryarchaeota/TACK/Asgard_archaea/Eukaryota;3000001;DPANN/Euryarchaeota/TACK/Asgard_archaea/Eukaryota;131567;Cellular_organisms	23114
216942	Spiroplasma_litorale	216942;Spiroplasma_litorale;2;Bacteria;131567;Cellular_organisms	1064
220668	Lactobacillus_plantarum_wcfs1	220668;Lactobacillus_plantarum_wcfs1;2;Bacteria;131567;Cellular_organisms	3108
224308	Bacillus_subtilis_subsp_subtilis_str_168	224308;Bacillus_subtilis_subsp_subtilis_str_168;2;Bacteria;131567;Cellular_organisms	4185
224324	Aquifex_aeolicus_vf5	224324;Aquifex_aeolicus_vf5;2;Bacteria;131567;Cellular_organisms	1553
224325	Archaeoglobus_fulgidus_dsm_4304	224325;Archaeoglobus_fulgidus_dsm_4304;28890;Euryarchaeota;3000002;Euryarchaeota/TACK/Asgard_archaea/Eukaryota;3000001;DPANN/Euryarchaeota/TACK/Asgard_archaea/Eukaryota;131567;Cellular_organisms	2407
224326	Borrelia_burgdorferi_b31	224326;Borrelia_burgdorferi_b31;2;Bacteria;131567;Cellular_organisms	1339
224911	Bradyrhizobium_diazoefficiens_usda_110	224911;Bradyrhizobium_diazoefficiens_usda_110;2;Bacteria;131567;Cellular_organisms	8317
225164	Lottia_gigantea	225164;Lottia_gigantea;6448;Gastropoda;6447;Mollusca;1206795;Lophotrochozoa;5000007;Spiralia;33317;Protostomia;33213;Bilateria;6072;Eumetazoa;33208;Metazoa;3000015;Choanoflagellida/Metazoa;3000013;Filozoa;3000012;Holozoa;33154;Opisthokonta;3000011;Obazoa;163718;Amorpheae;2759;Eukaryota;3000004;Asgard_archaea/Eukaryota;3000003;TACK/Asgard_archaea/Eukaryota;3000002;Euryarchaeota/TACK/Asgard_archaea…	23339
226185	Enterococcus_faecalis_v583	226185;Enterococcus_faecalis_v583;2;Bacteria;131567;Cellular_organisms	3265
226186	Bacteroides_thetaiotaomicron_vpi_5482	226186;Bacteroides_thetaiotaomicron_vpi_5482;2;Bacteria;131567;Cellular_organisms	4825
227321	Aspergillus_nidulans	227321;Aspergillus_nidulans;147545;Eurotiomycetes;3000024;Eurotiomycetes/Lecanoromycetes;716546;Leotiomyceta;147538;Pezizomycotina;3000022;Saccharomycotina/Pezizomycotina;4890;Ascomycota;451864;Dikarya;3000019;Dikarya/Mucoromycota;3000018;Fungi_2;3000017;Fungi_1;3000016;Holomycota;33154;Opisthokonta;3000011;Obazoa;163718;Amorpheae;2759;Eukaryota;3000004;Asgard_archaea/Eukaryota;3000003;TACK/Asgar…	10534
227377	Coxiella_burnetii_rsa_493	227377;Coxiella_burnetii_rsa_493;2;Bacteria;131567;Cellular_organisms	1850
228908	Nanoarchaeum_equitans_kin4_m	228908;Nanoarchaeum_equitans_kin4_m;1783276;DPANN;3000001;DPANN/Euryarchaeota/TACK/Asgard_archaea/Eukaryota;131567;Cellular_organisms	536
229193	Yersinia_pestis_biovar_microtus_str_91001	229193;Yersinia_pestis_biovar_microtus_str_91001;2;Bacteria;131567;Cellular_organisms	4016
234267	Candidatus_solibacter_usitatus_ellin6076	234267;Candidatus_solibacter_usitatus_ellin6076;2;Bacteria;131567;Cellular_organisms	7826
237631	Ustilago_maydis	237631;Ustilago_maydis;452284;Ustilaginomycotina;5204;Basidiomycota;451864;Dikarya;3000019;Dikarya/Mucoromycota;3000018;Fungi_2;3000017;Fungi_1;3000016;Holomycota;33154;Opisthokonta;3000011;Obazoa;163718;Amorpheae;2759;Eukaryota;3000004;Asgard_archaea/Eukaryota;3000003;TACK/Asgard_archaea/Eukaryota;3000002;Euryarchaeota/TACK/Asgard_archaea/Eukaryota;3000001;DPANN/Euryarchaeota/TACK/Asgard_archaea…	6765
240015	Acidobacterium_capsulatum_atcc_51196	240015;Acidobacterium_capsulatum_atcc_51196;2;Bacteria;131567;Cellular_organisms	3382
240016	Verrucomicrobium_spinosum	240016;Verrucomicrobium_spinosum;2;Bacteria;131567;Cellular_organisms	6074
242619	Porphyromonas_gingivalis_w83	242619;Porphyromonas_gingivalis_w83;2;Bacteria;131567;Cellular_organisms	1909
243090	Rhodopirellula_baltica_sh_1	243090;Rhodopirellula_baltica_sh_1;2;Bacteria;131567;Cellular_organisms	7325
243230	Deinococcus_radiodurans_r1	243230;Deinococcus_radiodurans_r1;2;Bacteria;131567;Cellular_organisms	3101
243231	Geobacter_sulfurreducens_pca	243231;Geobacter_sulfurreducens_pca;2;Bacteria;131567;Cellular_organisms	3432
243232	Methanocaldococcus_jannaschii_dsm_2661	243232;Methanocaldococcus_jannaschii_dsm_2661;28890;Euryarchaeota;3000002;Euryarchaeota/TACK/Asgard_archaea/Eukaryota;3000001;DPANN/Euryarchaeota/TACK/Asgard_archaea/Eukaryota;131567;Cellular_organisms	1770
243274	Thermotoga_maritima_msb8	243274;Thermotoga_maritima_msb8;2;Bacteria;131567;Cellular_organisms	1846
243276	Treponema_pallidum_subsp_pallidum_str_nichols	243276;Treponema_pallidum_subsp_pallidum_str_nichols;2;Bacteria;131567;Cellular_organisms	1031
243277	Vibrio_cholerae_o1_biovar_el_tor_str_n16961	243277;Vibrio_cholerae_o1_biovar_el_tor_str_n16961;2;Bacteria;131567;Cellular_organisms	3828
246197	Myxococcus_xanthus_dk_1622	246197;Myxococcus_xanthus_dk_1622;2;Bacteria;131567;Cellular_organisms	7329
246198	Prevotella_intermedia_17	246198;Prevotella_intermedia_17;2;Bacteria;131567;Cellular_organisms	2266
251221	Gloeobacter_violaceus_pcc_7421	251221;Gloeobacter_violaceus_pcc_7421;2;Bacteria;131567;Cellular_organisms	4430
255247	Fictibacillus_arsenicus	255247;Fictibacillus_arsenicus;2;Bacteria;131567;Cellular_organisms	3951
257313	Bordetella_pertussis_tohama_i	257313;Bordetella_pertussis_tohama_i;2;Bacteria;131567;Cellular_organisms	3447
259920	Rhincodon_typus	259920;Rhincodon_typus;7777;Chondrichthyes;35060;Gnathostomata;1261581;Vertebrata;5000011;Olfactores;7711;Chordata;33511;Deuterostomia;33213;Bilateria;6072;Eumetazoa;33208;Metazoa;3000015;Choanoflagellida/Metazoa;3000013;Filozoa;3000012;Holozoa;33154;Opisthokonta;3000011;Obazoa;163718;Amorpheae;2759;Eukaryota;3000004;Asgard_archaea/Eukaryota;3000003;TACK/Asgard_archaea/Eukaryota;3000002;Euryarcha…	36826
262698	Brucella_abortus_bv_1_str_9_941	262698;Brucella_abortus_bv_1_str_9_941;2;Bacteria;131567;Cellular_organisms	3074
264732	Moorella_thermoacetica_atcc_39073	264732;Moorella_thermoacetica_atcc_39073;2;Bacteria;131567;Cellular_organisms	2463
265072	Methylobacillus_flagellatus_kt	265072;Methylobacillus_flagellatus_kt;2;Bacteria;131567;Cellular_organisms	2753
265311	Mesoplasma_florum_l1	265311;Mesoplasma_florum_l1;2;Bacteria;131567;Cellular_organisms	683
266117	Rubrobacter_xylanophilus_dsm_9941	266117;Rubrobacter_xylanophilus_dsm_9941;2;Bacteria;131567;Cellular_organisms	3140
266834	Sinorhizobium_meliloti_1021	266834;Sinorhizobium_meliloti_1021;2;Bacteria;131567;Cellular_organisms	6233
267377	Methanococcus_maripaludis_s2	267377;Methanococcus_maripaludis_s2;28890;Euryarchaeota;3000002;Euryarchaeota/TACK/Asgard_archaea/Eukaryota;3000001;DPANN/Euryarchaeota/TACK/Asgard_archaea/Eukaryota;131567;Cellular_organisms	1722
267608	Ralstonia_solanacearum_gmi1000	267608;Ralstonia_solanacearum_gmi1000;2;Bacteria;131567;Cellular_organisms	5120
267747	Propionibacterium_acnes_kpa171202	267747;Propionibacterium_acnes_kpa171202;2;Bacteria;131567;Cellular_organisms	2297
268739	Natronomonas_moolapensis	268739;Natronomonas_moolapensis;28890;Euryarchaeota;3000002;Euryarchaeota/TACK/Asgard_archaea/Eukaryota;3000001;DPANN/Euryarchaeota/TACK/Asgard_archaea/Eukaryota;131567;Cellular_organisms	2749
269796	Rhodospirillum_rubrum_atcc_11170	269796;Rhodospirillum_rubrum_atcc_11170;2;Bacteria;131567;Cellular_organisms	3841
272557	Aeropyrum_pernix_k1	272557;Aeropyrum_pernix_k1;28889;Crenarchaeota;1783275;TACK;3000003;TACK/Asgard_archaea/Eukaryota;3000002;Euryarchaeota/TACK/Asgard_archaea/Eukaryota;3000001;DPANN/Euryarchaeota/TACK/Asgard_archaea/Eukaryota;131567;Cellular_organisms	1700
272561	Chlamydia_trachomatis_d_uw_3_cx	272561;Chlamydia_trachomatis_d_uw_3_cx;2;Bacteria;131567;Cellular_organisms	894
272563	Clostridioides_difficile_630	272563;Clostridioides_difficile_630;2;Bacteria;131567;Cellular_organisms	3809
272569	Haloarcula_marismortui_atcc_43049	272569;Haloarcula_marismortui_atcc_43049;28890;Euryarchaeota;3000002;Euryarchaeota/TACK/Asgard_archaea/Eukaryota;3000001;DPANN/Euryarchaeota/TACK/Asgard_archaea/Eukaryota;131567;Cellular_organisms	4240
272620	Klebsiella_pneumoniae_subsp_pneumoniae_mgh_78578	272620;Klebsiella_pneumoniae_subsp_pneumoniae_mgh_78578;2;Bacteria;131567;Cellular_organisms	5185
272623	Lactococcus_lactis_subsp_lactis_il1403	272623;Lactococcus_lactis_subsp_lactis_il1403;2;Bacteria;131567;Cellular_organisms	2266
272634	Mycoplasma_pneumoniae_m129	272634;Mycoplasma_pneumoniae_m129;2;Bacteria;131567;Cellular_organisms	688
272843	Pasteurella_multocida_subsp_multocida_str_pm70	272843;Pasteurella_multocida_subsp_multocida_str_pm70;2;Bacteria;131567;Cellular_organisms	2014
272943	Rhodobacter_sphaeroides_2_4_1	272943;Rhodobacter_sphaeroides_2_4_1;2;Bacteria;131567;Cellular_organisms	4287
272947	Rickettsia_prowazekii_str_madrid_e	272947;Rickettsia_prowazekii_str_madrid_e;2;Bacteria;131567;Cellular_organisms	834
273057	Sulfolobus_solfataricus_p2	273057;Sulfolobus_solfataricus_p2;28889;Crenarchaeota;1783275;TACK;3000003;TACK/Asgard_archaea/Eukaryota;3000002;Euryarchaeota/TACK/Asgard_archaea/Eukaryota;3000001;DPANN/Euryarchaeota/TACK/Asgard_archaea/Eukaryota;131567;Cellular_organisms	2994
273075	Thermoplasma_acidophilum_dsm_1728	273075;Thermoplasma_acidophilum_dsm_1728;28890;Euryarchaeota;3000002;Euryarchaeota/TACK/Asgard_archaea/Eukaryota;3000001;DPANN/Euryarchaeota/TACK/Asgard_archaea/Eukaryota;131567;Cellular_organisms	1478
273119	Ureaplasma_parvum_serovar_3_str_atcc_700970	273119;Ureaplasma_parvum_serovar_3_str_atcc_700970;2;Bacteria;131567;Cellular_organisms	611
274537	Chlorobaculum_limnaeum	274537;Chlorobaculum_limnaeum;2;Bacteria;131567;Cellular_organisms	2452
2769	Chondrus_crispus	2769;Chondrus_crispus;3000010;Rodophyta;3000009;Archaeplastida;3000007;Diaphoretickes;3000005;Excavata/Diaphoretickes;2759;Eukaryota;3000004;Asgard_archaea/Eukaryota;3000003;TACK/Asgard_archaea/Eukaryota;3000002;Euryarchaeota/TACK/Asgard_archaea/Eukaryota;3000001;DPANN/Euryarchaeota/TACK/Asgard_archaea/Eukaryota;131567;Cellular_organisms	9807
27923	Mnemiopsis_leidyi	27923;Mnemiopsis_leidyi;1003038;Ctenophora;33208;Metazoa;3000015;Choanoflagellida/Metazoa;3000013;Filozoa;3000012;Holozoa;33154;Opisthokonta;3000011;Obazoa;163718;Amorpheae;2759;Eukaryota;3000004;Asgard_archaea/Eukaryota;3000003;TACK/Asgard_archaea/Eukaryota;3000002;Euryarchaeota/TACK/Asgard_archaea/Eukaryota;3000001;DPANN/Euryarchaeota/TACK/Asgard_archaea/Eukaryota;131567;Cellular_organisms	16058
28014	Diaphanoeca_grandis	28014;Diaphanoeca_grandis;28009;Choanoflagellida;3000015;Choanoflagellida/Metazoa;3000013;Filozoa;3000012;Holozoa;33154;Opisthokonta;3000011;Obazoa;163718;Amorpheae;2759;Eukaryota;3000004;Asgard_archaea/Eukaryota;3000003;TACK/Asgard_archaea/Eukaryota;3000002;Euryarchaeota/TACK/Asgard_archaea/Eukaryota;3000001;DPANN/Euryarchaeota/TACK/Asgard_archaea/Eukaryota;131567;Cellular_organisms	44901
280699	Cyanidioschyzon_merolae	280699;Cyanidioschyzon_merolae;3000010;Rodophyta;3000009;Archaeplastida;3000007;Diaphoretickes;3000005;Excavata/Diaphoretickes;2759;Eukaryota;3000004;Asgard_archaea/Eukaryota;3000003;TACK/Asgard_archaea/Eukaryota;3000002;Euryarchaeota/TACK/Asgard_archaea/Eukaryota;3000001;DPANN/Euryarchaeota/TACK/Asgard_archaea/Eukaryota;131567;Cellular_organisms	4998
283166	Bartonella_henselae_str_houston_1	283166;Bartonella_henselae_str_houston_1;2;Bacteria;131567;Cellular_organisms	1488
28377	Anolis_carolinensis	28377;Anolis_carolinensis;8504;Lepidosauria;32561;Diapsida;32524;Amniota;32523;Tetrapoda;8287;Sarcopterygii;117571;Euteleostomi;35060;Gnathostomata;1261581;Vertebrata;5000011;Olfactores;7711;Chordata;33511;Deuterostomia;33213;Bilateria;6072;Eumetazoa;33208;Metazoa;3000015;Choanoflagellida/Metazoa;3000013;Filozoa;3000012;Holozoa;33154;Opisthokonta;3000011;Obazoa;163718;Amorpheae;2759;Eukaryota;300…	18595
283909	Capitella_teleta	283909;Capitella_teleta;6340;Annelida;1206795;Lophotrochozoa;5000007;Spiralia;33317;Protostomia;33213;Bilateria;6072;Eumetazoa;33208;Metazoa;3000015;Choanoflagellida/Metazoa;3000013;Filozoa;3000012;Holozoa;33154;Opisthokonta;3000011;Obazoa;163718;Amorpheae;2759;Eukaryota;3000004;Asgard_archaea/Eukaryota;3000003;TACK/Asgard_archaea/Eukaryota;3000002;Euryarchaeota/TACK/Asgard_archaea/Eukaryota;3000…	32174
284812	Schizosaccharomyces_pombe	284812;Schizosaccharomyces_pombe;3000020;Taphrinomycotina_1;451866;Taphrinomycotina;4890;Ascomycota;451864;Dikarya;3000019;Dikarya/Mucoromycota;3000018;Fungi_2;3000017;Fungi_1;3000016;Holomycota;33154;Opisthokonta;3000011;Obazoa;163718;Amorpheae;2759;Eukaryota;3000004;Asgard_archaea/Eukaryota;3000003;TACK/Asgard_archaea/Eukaryota;3000002;Euryarchaeota/TACK/Asgard_archaea/Eukaryota;3000001;DPANN/E…	5145
289376	Thermodesulfovibrio_yellowstonii_dsm_11347	289376;Thermodesulfovibrio_yellowstonii_dsm_11347;2;Bacteria;131567;Cellular_organisms	2033
289377	Thermodesulfobacterium_commune_dsm_2178	289377;Thermodesulfobacterium_commune_dsm_2178;2;Bacteria;131567;Cellular_organisms	1453
29159	Crassostrea_gigas	29159;Crassostrea_gigas;6544;Bivalvia;6447;Mollusca;1206795;Lophotrochozoa;5000007;Spiralia;33317;Protostomia;33213;Bilateria;6072;Eumetazoa;33208;Metazoa;3000015;Choanoflagellida/Metazoa;3000013;Filozoa;3000012;Holozoa;33154;Opisthokonta;3000011;Obazoa;163718;Amorpheae;2759;Eukaryota;3000004;Asgard_archaea/Eukaryota;3000003;TACK/Asgard_archaea/Eukaryota;3000002;Euryarchaeota/TACK/Asgard_archaea/…	26082
29290	Candidatus_magnetobacterium_bavaricum	29290;Candidatus_magnetobacterium_bavaricum;2;Bacteria;131567;Cellular_organisms	6537
294381	Entamoeba_histolytica	294381;Entamoeba_histolytica;554915;Amoebozoa;163718;Amorpheae;2759;Eukaryota;3000004;Asgard_archaea/Eukaryota;3000003;TACK/Asgard_archaea/Eukaryota;3000002;Euryarchaeota/TACK/Asgard_archaea/Eukaryota;3000001;DPANN/Euryarchaeota/TACK/Asgard_archaea/Eukaryota;131567;Cellular_organisms	8113
297246	Legionella_pneumophila_str_paris	297246;Legionella_pneumophila_str_paris;2;Bacteria;131567;Cellular_organisms	3166
29760	Vitis_vinifera	29760;Vitis_vinifera;33090;Viridiplantae;3000009;Archaeplastida;3000007;Diaphoretickes;3000005;Excavata/Diaphoretickes;2759;Eukaryota;3000004;Asgard_archaea/Eukaryota;3000003;TACK/Asgard_archaea/Eukaryota;3000002;Euryarchaeota/TACK/Asgard_archaea/Eukaryota;3000001;DPANN/Euryarchaeota/TACK/Asgard_archaea/Eukaryota;131567;Cellular_organisms	29926
300267	Shigella_dysenteriae_sd197	300267;Shigella_dysenteriae_sd197;2;Bacteria;131567;Cellular_organisms	4505
300852	Thermus_thermophilus_hb8	300852;Thermus_thermophilus_hb8;2;Bacteria;131567;Cellular_organisms	2238
30538	Vicugna_pacos	30538;Vicugna_pacos;9834;Tylopoda;91561;Cetartiodactyla;314145;Laurasiatheria;1437010;Boreoeutheria;9347;Placentalia;722675;Theria;40674;Mammalia;32524;Amniota;32523;Tetrapoda;8287;Sarcopterygii;117571;Euteleostomi;35060;Gnathostomata;1261581;Vertebrata;5000011;Olfactores;7711;Chordata;33511;Deuterostomia;33213;Bilateria;6072;Eumetazoa;33208;Metazoa;3000015;Choanoflagellida/Metazoa;3000013;Filozo…	11764
3055	Chlamydomonas_reinhardtii	3055;Chlamydomonas_reinhardtii;33090;Viridiplantae;3000009;Archaeplastida;3000007;Diaphoretickes;3000005;Excavata/Diaphoretickes;2759;Eukaryota;3000004;Asgard_archaea/Eukaryota;3000003;TACK/Asgard_archaea/Eukaryota;3000002;Euryarchaeota/TACK/Asgard_archaea/Eukaryota;3000001;DPANN/Euryarchaeota/TACK/Asgard_archaea/Eukaryota;131567;Cellular_organisms	17739
30608	Microcebus_murinus	30608;Microcebus_murinus;376911;Strepsirrhini;9443;Primates;5000015;Euarchonta;314146;Euarchontoglires;1437010;Boreoeutheria;9347;Placentalia;722675;Theria;40674;Mammalia;32524;Amniota;32523;Tetrapoda;8287;Sarcopterygii;117571;Euteleostomi;35060;Gnathostomata;1261581;Vertebrata;5000011;Olfactores;7711;Chordata;33511;Deuterostomia;33213;Bilateria;6072;Eumetazoa;33208;Metazoa;3000015;Choanoflagelli…	18895
30611	Otolemur_garnettii	30611;Otolemur_garnettii;376911;Strepsirrhini;9443;Primates;5000015;Euarchonta;314146;Euarchontoglires;1437010;Boreoeutheria;9347;Placentalia;722675;Theria;40674;Mammalia;32524;Amniota;32523;Tetrapoda;8287;Sarcopterygii;117571;Euteleostomi;35060;Gnathostomata;1261581;Vertebrata;5000011;Olfactores;7711;Chordata;33511;Deuterostomia;33213;Bilateria;6072;Eumetazoa;33208;Metazoa;3000015;Choanoflagelli…	19506
309799	Dictyoglomus_thermophilum_h_6_12	309799;Dictyoglomus_thermophilum_h_6_12;2;Bacteria;131567;Cellular_organisms	1912
309800	Haloferax_volcanii_ds2	309800;Haloferax_volcanii_ds2;28890;Euryarchaeota;3000002;Euryarchaeota/TACK/Asgard_archaea/Eukaryota;3000001;DPANN/Euryarchaeota/TACK/Asgard_archaea/Eukaryota;131567;Cellular_organisms	4027
309801	Thermomicrobium_roseum_dsm_5159	309801;Thermomicrobium_roseum_dsm_5159;2;Bacteria;131567;Cellular_organisms	2859
309807	Salinibacter_ruber_dsm_13855	309807;Salinibacter_ruber_dsm_13855;2;Bacteria;131567;Cellular_organisms	2833
31033	Takifugu_rubripes	31033;Takifugu_rubripes;31022;Tetraodontiformes;5000014;Perciformes/Tetraodontiformes;1489872;Percomorphaceae;123365;Neoteleostei;186625;Clupeocephala;7898;Actinopterygii;117571;Euteleostomi;35060;Gnathostomata;1261581;Vertebrata;5000011;Olfactores;7711;Chordata;33511;Deuterostomia;33213;Bilateria;6072;Eumetazoa;33208;Metazoa;3000015;Choanoflagellida/Metazoa;3000013;Filozoa;3000012;Holozoa;33154;…	20545
312309	Vibrio_fischeri_es114	312309;Vibrio_fischeri_es114;2;Bacteria;131567;Cellular_organisms	3818
313606	Microscilla_marina_atcc_23134	313606;Microscilla_marina_atcc_23134;2;Bacteria;131567;Cellular_organisms	8319
313624	Nodularia_spumigena_ccy9414	313624;Nodularia_spumigena_ccy9414;2;Bacteria;131567;Cellular_organisms	4860
313628	Lentisphaera_araneosa_htcc2155	313628;Lentisphaera_araneosa_htcc2155;2;Bacteria;131567;Cellular_organisms	5104
314230	Blastopirellula_marina_dsm_3645	314230;Blastopirellula_marina_dsm_3645;2;Bacteria;131567;Cellular_organisms	6025
318586	Paracoccus_denitrificans_pd1222	318586;Paracoccus_denitrificans_pd1222;2;Bacteria;131567;Cellular_organisms	5077
320372	Burkholderia_pseudomallei_1710b	320372;Burkholderia_pseudomallei_1710b;2;Bacteria;131567;Cellular_organisms	6347
3218	Physcomitrella_patens	3218;Physcomitrella_patens;33090;Viridiplantae;3000009;Archaeplastida;3000007;Diaphoretickes;3000005;Excavata/Diaphoretickes;2759;Eukaryota;3000004;Asgard_archaea/Eukaryota;3000003;TACK/Asgard_archaea/Eukaryota;3000002;Euryarchaeota/TACK/Asgard_archaea/Eukaryota;3000001;DPANN/Euryarchaeota/TACK/Asgard_archaea/Eukaryota;131567;Cellular_organisms	31248
32264	Tetranychus_urticae	32264;Tetranychus_urticae;6933;Acari;6854;Arachnida;6656;Arthropoda;1206794;Ecdysozoa;33317;Protostomia;33213;Bilateria;6072;Eumetazoa;33208;Metazoa;3000015;Choanoflagellida/Metazoa;3000013;Filozoa;3000012;Holozoa;33154;Opisthokonta;3000011;Obazoa;163718;Amorpheae;2759;Eukaryota;3000004;Asgard_archaea/Eukaryota;3000003;TACK/Asgard_archaea/Eukaryota;3000002;Euryarchaeota/TACK/Asgard_archaea/Eukary…	17670
322710	Azotobacter_vinelandii_dj	322710;Azotobacter_vinelandii_dj;2;Bacteria;131567;Cellular_organisms	5051
323259	Methanospirillum_hungatei_jf_1	323259;Methanospirillum_hungatei_jf_1;28890;Euryarchaeota;3000002;Euryarchaeota/TACK/Asgard_archaea/Eukaryota;3000001;DPANN/Euryarchaeota/TACK/Asgard_archaea/Eukaryota;131567;Cellular_organisms	3139
324602	Chloroflexus_aurantiacus_j_10_fl	324602;Chloroflexus_aurantiacus_j_10_fl;2;Bacteria;131567;Cellular_organisms	3853
326427	Chloroflexus_aggregans_dsm_9485	326427;Chloroflexus_aggregans_dsm_9485;2;Bacteria;131567;Cellular_organisms	3730
331869	Alpha_proteobacterium_bal199	331869;Alpha_proteobacterium_bal199;2;Bacteria;131567;Cellular_organisms	6128
336983	Colobus_angolensis_palliatus	336983;Colobus_angolensis_palliatus;9527;Cercopithecidae;9526;Catarrhini;314293;Simiiformes;376913;Haplorrhini;9443;Primates;5000015;Euarchonta;314146;Euarchontoglires;1437010;Boreoeutheria;9347;Placentalia;722675;Theria;40674;Mammalia;32524;Amniota;32523;Tetrapoda;8287;Sarcopterygii;117571;Euteleostomi;35060;Gnathostomata;1261581;Vertebrata;5000011;Olfactores;7711;Chordata;33511;Deuterostomia;33…	20616
34499	Pleurobrachia_bachei	34499;Pleurobrachia_bachei;1003038;Ctenophora;33208;Metazoa;3000015;Choanoflagellida/Metazoa;3000013;Filozoa;3000012;Holozoa;33154;Opisthokonta;3000011;Obazoa;163718;Amorpheae;2759;Eukaryota;3000004;Asgard_archaea/Eukaryota;3000003;TACK/Asgard_archaea/Eukaryota;3000002;Euryarchaeota/TACK/Asgard_archaea/Eukaryota;3000001;DPANN/Euryarchaeota/TACK/Asgard_archaea/Eukaryota;131567;Cellular_organisms	19523
34506	Strongyloides_ratti	34506;Strongyloides_ratti;6231;Nematoda;1206794;Ecdysozoa;33317;Protostomia;33213;Bilateria;6072;Eumetazoa;33208;Metazoa;3000015;Choanoflagellida/Metazoa;3000013;Filozoa;3000012;Holozoa;33154;Opisthokonta;3000011;Obazoa;163718;Amorpheae;2759;Eukaryota;3000004;Asgard_archaea/Eukaryota;3000003;TACK/Asgard_archaea/Eukaryota;3000002;Euryarchaeota/TACK/Asgard_archaea/Eukaryota;3000001;DPANN/Euryarchae…	12462
34740	Heliconius_melpomene	34740;Heliconius_melpomene;7088;Lepidoptera;5000008;Coleoptera/Lepidoptera/Dipetra;33392;Holometabola;50557;Insecta;197562;Pancrustacea;6656;Arthropoda;1206794;Ecdysozoa;33317;Protostomia;33213;Bilateria;6072;Eumetazoa;33208;Metazoa;3000015;Choanoflagellida/Metazoa;3000013;Filozoa;3000012;Holozoa;33154;Opisthokonta;3000011;Obazoa;163718;Amorpheae;2759;Eukaryota;3000004;Asgard_archaea/Eukaryota;30…	12666
347515	Leishmania_major	347515;Leishmania_major;3000006;Excavata;3000005;Excavata/Diaphoretickes;2759;Eukaryota;3000004;Asgard_archaea/Eukaryota;3000003;TACK/Asgard_archaea/Eukaryota;3000002;Euryarchaeota/TACK/Asgard_archaea/Eukaryota;3000001;DPANN/Euryarchaeota/TACK/Asgard_archaea/Eukaryota;131567;Cellular_organisms	8314
34765	Oikopleura_dioica	34765;Oikopleura_dioica;7712;Urochordata;5000011;Olfactores;7711;Chordata;33511;Deuterostomia;33213;Bilateria;6072;Eumetazoa;33208;Metazoa;3000015;Choanoflagellida/Metazoa;3000013;Filozoa;3000012;Holozoa;33154;Opisthokonta;3000011;Obazoa;163718;Amorpheae;2759;Eukaryota;3000004;Asgard_archaea/Eukaryota;3000003;TACK/Asgard_archaea/Eukaryota;3000002;Euryarchaeota/TACK/Asgard_archaea/Eukaryota;300000…	17152
34839	Chinchilla_lanigera	34839;Chinchilla_lanigera;33550;Hystricomorpha;9989;Rodentia;314147;Glires;314146;Euarchontoglires;1437010;Boreoeutheria;9347;Placentalia;722675;Theria;40674;Mammalia;32524;Amniota;32523;Tetrapoda;8287;Sarcopterygii;117571;Euteleostomi;35060;Gnathostomata;1261581;Vertebrata;5000011;Olfactores;7711;Chordata;33511;Deuterostomia;33213;Bilateria;6072;Eumetazoa;33208;Metazoa;3000015;Choanoflagellida/M…	17809
352165	Pyramidobacter_piscolens_w5455	352165;Pyramidobacter_piscolens_w5455;2;Bacteria;131567;Cellular_organisms	2756
352472	Dictyostelium_discoideum	352472;Dictyostelium_discoideum;554915;Amoebozoa;163718;Amorpheae;2759;Eukaryota;3000004;Asgard_archaea/Eukaryota;3000003;TACK/Asgard_archaea/Eukaryota;3000002;Euryarchaeota/TACK/Asgard_archaea/Eukaryota;3000001;DPANN/Euryarchaeota/TACK/Asgard_archaea/Eukaryota;131567;Cellular_organisms	13242
360411	Bellilinea_caldifistulae	360411;Bellilinea_caldifistulae;2;Bacteria;131567;Cellular_organisms	2990
36176	Chiloscyllium_plagiosum	36176;Chiloscyllium_plagiosum;7777;Chondrichthyes;35060;Gnathostomata;1261581;Vertebrata;5000011;Olfactores;7711;Chordata;33511;Deuterostomia;33213;Bilateria;6072;Eumetazoa;33208;Metazoa;3000015;Choanoflagellida/Metazoa;3000013;Filozoa;3000012;Holozoa;33154;Opisthokonta;3000011;Obazoa;163718;Amorpheae;2759;Eukaryota;3000004;Asgard_archaea/Eukaryota;3000003;TACK/Asgard_archaea/Eukaryota;3000002;Eu…	47684
36329	Plasmodium_falciparum	36329;Plasmodium_falciparum;33630;Alveolata;3000008;SAR;3000007;Diaphoretickes;3000005;Excavata/Diaphoretickes;2759;Eukaryota;3000004;Asgard_archaea/Eukaryota;3000003;TACK/Asgard_archaea/Eukaryota;3000002;Euryarchaeota/TACK/Asgard_archaea/Eukaryota;3000001;DPANN/Euryarchaeota/TACK/Asgard_archaea/Eukaryota;131567;Cellular_organisms	5360
367110	Neurospora_crassa	367110;Neurospora_crassa;147550;Sordariomycetes;3000023;Sordariomycetes/Leotiomycetes;716546;Leotiomyceta;147538;Pezizomycotina;3000022;Saccharomycotina/Pezizomycotina;4890;Ascomycota;451864;Dikarya;3000019;Dikarya/Mucoromycota;3000018;Fungi_2;3000017;Fungi_1;3000016;Holomycota;33154;Opisthokonta;3000011;Obazoa;163718;Amorpheae;2759;Eukaryota;3000004;Asgard_archaea/Eukaryota;3000003;TACK/Asgard_a…	9757
368408	Thermofilum_pendens_hrk_5	368408;Thermofilum_pendens_hrk_5;28889;Crenarchaeota;1783275;TACK;3000003;TACK/Asgard_archaea/Eukaryota;3000002;Euryarchaeota/TACK/Asgard_archaea/Eukaryota;3000001;DPANN/Euryarchaeota/TACK/Asgard_archaea/Eukaryota;131567;Cellular_organisms	1876
3702	Arabidopsis_thaliana	3702;Arabidopsis_thaliana;33090;Viridiplantae;3000009;Archaeplastida;3000007;Diaphoretickes;3000005;Excavata/Diaphoretickes;2759;Eukaryota;3000004;Asgard_archaea/Eukaryota;3000003;TACK/Asgard_archaea/Eukaryota;3000002;Euryarchaeota/TACK/Asgard_archaea/Eukaryota;3000001;DPANN/Euryarchaeota/TACK/Asgard_archaea/Eukaryota;131567;Cellular_organisms	27628
37293	Aotus_nancymaae	37293;Aotus_nancymaae;9479;Platyrrhini;314293;Simiiformes;376913;Haplorrhini;9443;Primates;5000015;Euarchonta;314146;Euarchontoglires;1437010;Boreoeutheria;9347;Placentalia;722675;Theria;40674;Mammalia;32524;Amniota;32523;Tetrapoda;8287;Sarcopterygii;117571;Euteleostomi;35060;Gnathostomata;1261581;Vertebrata;5000011;Olfactores;7711;Chordata;33511;Deuterostomia;33213;Bilateria;6072;Eumetazoa;33208…	20411
37347	Tupaia_belangeri	37347;Tupaia_belangeri;9392;Scandentia;5000015;Euarchonta;314146;Euarchontoglires;1437010;Boreoeutheria;9347;Placentalia;722675;Theria;40674;Mammalia;32524;Amniota;32523;Tetrapoda;8287;Sarcopterygii;117571;Euteleostomi;35060;Gnathostomata;1261581;Vertebrata;5000011;Olfactores;7711;Chordata;33511;Deuterostomia;33213;Bilateria;6072;Eumetazoa;33208;Metazoa;3000015;Choanoflagellida/Metazoa;3000013;Fi…	15470
37360	Plasmodiophora_brassicae	37360;Plasmodiophora_brassicae;543769;Rhizaria;3000008;SAR;3000007;Diaphoretickes;3000005;Excavata/Diaphoretickes;2759;Eukaryota;3000004;Asgard_archaea/Eukaryota;3000003;TACK/Asgard_archaea/Eukaryota;3000002;Euryarchaeota/TACK/Asgard_archaea/Eukaryota;3000001;DPANN/Euryarchaeota/TACK/Asgard_archaea/Eukaryota;131567;Cellular_organisms	9727
374847	Candidatus_korarchaeum_cryptofilum_opf8	374847;Candidatus_korarchaeum_cryptofilum_opf8;51967;Candidatus_Korarchaeota;1783275;TACK;3000003;TACK/Asgard_archaea/Eukaryota;3000002;Euryarchaeota/TACK/Asgard_archaea/Eukaryota;3000001;DPANN/Euryarchaeota/TACK/Asgard_archaea/Eukaryota;131567;Cellular_organisms	1602
37653	Octopus_bimaculoides	37653;Octopus_bimaculoides;6605;Cephalopoda;6447;Mollusca;1206795;Lophotrochozoa;5000007;Spiralia;33317;Protostomia;33213;Bilateria;6072;Eumetazoa;33208;Metazoa;3000015;Choanoflagellida/Metazoa;3000013;Filozoa;3000012;Holozoa;33154;Opisthokonta;3000011;Obazoa;163718;Amorpheae;2759;Eukaryota;3000004;Asgard_archaea/Eukaryota;3000003;TACK/Asgard_archaea/Eukaryota;3000002;Euryarchaeota/TACK/Asgard_ar…	33607
377431	Chlorobium_ferrooxidans_dsm_13031	377431;Chlorobium_ferrooxidans_dsm_13031;2;Bacteria;131567;Cellular_organisms	2158
378071	Stegostoma_fasciatum	378071;Stegostoma_fasciatum;7777;Chondrichthyes;35060;Gnathostomata;1261581;Vertebrata;5000011;Olfactores;7711;Chordata;33511;Deuterostomia;33213;Bilateria;6072;Eumetazoa;33208;Metazoa;3000015;Choanoflagellida/Metazoa;3000013;Filozoa;3000012;Holozoa;33154;Opisthokonta;3000011;Obazoa;163718;Amorpheae;2759;Eukaryota;3000004;Asgard_archaea/Eukaryota;3000003;TACK/Asgard_archaea/Eukaryota;3000002;Eury…	44135
379066	Gemmatimonas_aurantiaca_t_27	379066;Gemmatimonas_aurantiaca_t_27;2;Bacteria;131567;Cellular_organisms	3935
37915	Dietzia_maris	37915;Dietzia_maris;2;Bacteria;131567;Cellular_organisms	3078
379532	Propithecus_coquereli	379532;Propithecus_coquereli;376911;Strepsirrhini;9443;Primates;5000015;Euarchonta;314146;Euarchontoglires;1437010;Boreoeutheria;9347;Placentalia;722675;Theria;40674;Mammalia;32524;Amniota;32523;Tetrapoda;8287;Sarcopterygii;117571;Euteleostomi;35060;Gnathostomata;1261581;Vertebrata;5000011;Olfactores;7711;Chordata;33511;Deuterostomia;33213;Bilateria;6072;Eumetazoa;33208;Metazoa;3000015;Choanoflag…	17925
380703	Aeromonas_hydrophila_subsp_hydrophila_atcc_7966	380703;Aeromonas_hydrophila_subsp_hydrophila_atcc_7966;2;Bacteria;131567;Cellular_organisms	4122
381802	Brachyspira_suanatina	381802;Brachyspira_suanatina;2;Bacteria;131567;Cellular_organisms	2833
386614	Amblyraja_radiata	386614;Amblyraja_radiata;7777;Chondrichthyes;35060;Gnathostomata;1261581;Vertebrata;5000011;Olfactores;7711;Chordata;33511;Deuterostomia;33213;Bilateria;6072;Eumetazoa;33208;Metazoa;3000015;Choanoflagellida/Metazoa;3000013;Filozoa;3000012;Holozoa;33154;Opisthokonta;3000011;Obazoa;163718;Amorpheae;2759;Eukaryota;3000004;Asgard_archaea/Eukaryota;3000003;TACK/Asgard_archaea/Eukaryota;3000002;Euryarc…	38887
391009	Thermosipho_melanesiensis_bi429	391009;Thermosipho_melanesiensis_bi429;2;Bacteria;131567;Cellular_organisms	1879
392423	Hydrogenivirga_sp_128_5_r1_1	392423;Hydrogenivirga_sp_128_5_r1_1;2;Bacteria;131567;Cellular_organisms	3808
39432	Saimiri_boliviensis_boliviensis	39432;Saimiri_boliviensis_boliviensis;9479;Platyrrhini;314293;Simiiformes;376913;Haplorrhini;9443;Primates;5000015;Euarchonta;314146;Euarchontoglires;1437010;Boreoeutheria;9347;Placentalia;722675;Theria;40674;Mammalia;32524;Amniota;32523;Tetrapoda;8287;Sarcopterygii;117571;Euteleostomi;35060;Gnathostomata;1261581;Vertebrata;5000011;Olfactores;7711;Chordata;33511;Deuterostomia;33213;Bilateria;6072…	19379
397948	Caldivirga_maquilingensis_ic_167	397948;Caldivirga_maquilingensis_ic_167;28889;Crenarchaeota;1783275;TACK;3000003;TACK/Asgard_archaea/Eukaryota;3000002;Euryarchaeota/TACK/Asgard_archaea/Eukaryota;3000001;DPANN/Euryarchaeota/TACK/Asgard_archaea/Eukaryota;131567;Cellular_organisms	1963
39843	Ichthyophonus_hoferi	39843;Ichthyophonus_hoferi;5000004;Ichthyophonida_3;5000002;Ichthyophonida_1;198625;Ichthyophonida;127916;Ichthyosporea;5000001;Teretosporea;3000012;Holozoa;33154;Opisthokonta;3000011;Obazoa;163718;Amorpheae;2759;Eukaryota;3000004;Asgard_archaea/Eukaryota;3000003;TACK/Asgard_archaea/Eukaryota;3000002;Euryarchaeota/TACK/Asgard_archaea/Eukaryota;3000001;DPANN/Euryarchaeota/TACK/Asgard_archaea/Eukar…	6351
399550	Staphylothermus_marinus_f1	399550;Staphylothermus_marinus_f1;28889;Crenarchaeota;1783275;TACK;3000003;TACK/Asgard_archaea/Eukaryota;3000002;Euryarchaeota/TACK/Asgard_archaea/Eukaryota;3000001;DPANN/Euryarchaeota/TACK/Asgard_archaea/Eukaryota;131567;Cellular_organisms	1570
400682	Amphimedon_queenslandica	400682;Amphimedon_queenslandica;6040;Porifera;33208;Metazoa;3000015;Choanoflagellida/Metazoa;3000013;Filozoa;3000012;Holozoa;33154;Opisthokonta;3000011;Obazoa;163718;Amorpheae;2759;Eukaryota;3000004;Asgard_archaea/Eukaryota;3000003;TACK/Asgard_archaea/Eukaryota;3000002;Euryarchaeota/TACK/Asgard_archaea/Eukaryota;3000001;DPANN/Euryarchaeota/TACK/Asgard_archaea/Eukaryota;131567;Cellular_organisms	43611
401053	Terriglobus_saanensis_sp1pr4	401053;Terriglobus_saanensis_sp1pr4;2;Bacteria;131567;Cellular_organisms	4180
402612	Flavobacterium_psychrophilum_jip02_86	402612;Flavobacterium_psychrophilum_jip02_86;2;Bacteria;131567;Cellular_organisms	2446
403776	Sphingobacterium_sp_pm2_p1_29	403776;Sphingobacterium_sp_pm2_p1_29;2;Bacteria;131567;Cellular_organisms	4793
407821	Stegodyphus_mimosarum	407821;Stegodyphus_mimosarum;6893;Araneae;6854;Arachnida;6656;Arthropoda;1206794;Ecdysozoa;33317;Protostomia;33213;Bilateria;6072;Eumetazoa;33208;Metazoa;3000015;Choanoflagellida/Metazoa;3000013;Filozoa;3000012;Holozoa;33154;Opisthokonta;3000011;Obazoa;163718;Amorpheae;2759;Eukaryota;3000004;Asgard_archaea/Eukaryota;3000003;TACK/Asgard_archaea/Eukaryota;3000002;Euryarchaeota/TACK/Asgard_archaea/E…	27135
408672	Nocardioidaceae_bacterium_broad_1	408672;Nocardioidaceae_bacterium_broad_1;2;Bacteria;131567;Cellular_organisms	5631
414004	Cenarchaeum_symbiosum_a	414004;Cenarchaeum_symbiosum_a;651137;Thaumarchaeota;3000100;Candidatus_Bathyarchaeota/Thaumarchaeota;1783275;TACK;3000003;TACK/Asgard_archaea/Eukaryota;3000002;Euryarchaeota/TACK/Asgard_archaea/Eukaryota;3000001;DPANN/Euryarchaeota/TACK/Asgard_archaea/Eukaryota;131567;Cellular_organisms	2015
41431	Cyanothece_sp_pcc_8801	41431;Cyanothece_sp_pcc_8801;2;Bacteria;131567;Cellular_organisms	4367
415426	Hyperthermus_butylicus_dsm_5456	415426;Hyperthermus_butylicus_dsm_5456;28889;Crenarchaeota;1783275;TACK;3000003;TACK/Asgard_archaea/Eukaryota;3000002;Euryarchaeota/TACK/Asgard_archaea/Eukaryota;3000001;DPANN/Euryarchaeota/TACK/Asgard_archaea/Eukaryota;131567;Cellular_organisms	1602
416269	Actinobacillus_pleuropneumoniae_serovar_5b_str_l20	416269;Actinobacillus_pleuropneumoniae_serovar_5b_str_l20;2;Bacteria;131567;Cellular_organisms	2012
416591	Pseudothermotoga_lettingae_tmo	416591;Pseudothermotoga_lettingae_tmo;2;Bacteria;131567;Cellular_organisms	2040
418459	Puccinia_graminis	418459;Puccinia_graminis;29000;Pucciniomycotina;5204;Basidiomycota;451864;Dikarya;3000019;Dikarya/Mucoromycota;3000018;Fungi_2;3000017;Fungi_1;3000016;Holomycota;33154;Opisthokonta;3000011;Obazoa;163718;Amorpheae;2759;Eukaryota;3000004;Asgard_archaea/Eukaryota;3000003;TACK/Asgard_archaea/Eukaryota;3000002;Euryarchaeota/TACK/Asgard_archaea/Eukaryota;3000001;DPANN/Euryarchaeota/TACK/Asgard_archaea/…	15800
420247	Methanobrevibacter_smithii_atcc_35061	420247;Methanobrevibacter_smithii_atcc_35061;28890;Euryarchaeota;3000002;Euryarchaeota/TACK/Asgard_archaea/Eukaryota;3000001;DPANN/Euryarchaeota/TACK/Asgard_archaea/Eukaryota;131567;Cellular_organisms	1795
42254	Sorex_araneus	42254;Sorex_araneus;9362;Eulipotyphla;314145;Laurasiatheria;1437010;Boreoeutheria;9347;Placentalia;722675;Theria;40674;Mammalia;32524;Amniota;32523;Tetrapoda;8287;Sarcopterygii;117571;Euteleostomi;35060;Gnathostomata;1261581;Vertebrata;5000011;Olfactores;7711;Chordata;33511;Deuterostomia;33213;Bilateria;6072;Eumetazoa;33208;Metazoa;3000015;Choanoflagellida/Metazoa;3000013;Filozoa;3000012;Holozoa;…	13186
423536	Perkinsus_marinus_atcc_50983	423536;Perkinsus_marinus_atcc_50983;33630;Alveolata;3000008;SAR;3000007;Diaphoretickes;3000005;Excavata/Diaphoretickes;2759;Eukaryota;3000004;Asgard_archaea/Eukaryota;3000003;TACK/Asgard_archaea/Eukaryota;3000002;Euryarchaeota/TACK/Asgard_archaea/Eukaryota;3000001;DPANN/Euryarchaeota/TACK/Asgard_archaea/Eukaryota;131567;Cellular_organisms	23474
43179	Ictidomys_tridecemlineatus	43179;Ictidomys_tridecemlineatus;33553;Sciuromorpha;9989;Rodentia;314147;Glires;314146;Euarchontoglires;1437010;Boreoeutheria;9347;Placentalia;722675;Theria;40674;Mammalia;32524;Amniota;32523;Tetrapoda;8287;Sarcopterygii;117571;Euteleostomi;35060;Gnathostomata;1261581;Vertebrata;5000011;Olfactores;7711;Chordata;33511;Deuterostomia;33213;Bilateria;6072;Eumetazoa;33208;Metazoa;3000015;Choanoflagell…	18474
431895	Monosiga_brevicollis_mx1	431895;Monosiga_brevicollis_mx1;28009;Choanoflagellida;3000015;Choanoflagellida/Metazoa;3000013;Filozoa;3000012;Holozoa;33154;Opisthokonta;3000011;Obazoa;163718;Amorpheae;2759;Eukaryota;3000004;Asgard_archaea/Eukaryota;3000003;TACK/Asgard_archaea/Eukaryota;3000002;Euryarchaeota/TACK/Asgard_archaea/Eukaryota;3000001;DPANN/Euryarchaeota/TACK/Asgard_archaea/Eukaryota;131567;Cellular_organisms	9168
432331	Sulfurihydrogenibium_yellowstonense_ss_5	432331;Sulfurihydrogenibium_yellowstonense_ss_5;2;Bacteria;131567;Cellular_organisms	1690
436308	Nitrosopumilus_maritimus_scm1	436308;Nitrosopumilus_maritimus_scm1;651137;Thaumarchaeota;3000100;Candidatus_Bathyarchaeota/Thaumarchaeota;1783275;TACK;3000003;TACK/Asgard_archaea/Eukaryota;3000002;Euryarchaeota/TACK/Asgard_archaea/Eukaryota;3000001;DPANN/Euryarchaeota/TACK/Asgard_archaea/Eukaryota;131567;Cellular_organisms	1795
44056	Aureococcus_anophagefferens	44056;Aureococcus_anophagefferens;33634;Stramenopiles;3000008;SAR;3000007;Diaphoretickes;3000005;Excavata/Diaphoretickes;2759;Eukaryota;3000004;Asgard_archaea/Eukaryota;3000003;TACK/Asgard_archaea/Eukaryota;3000002;Euryarchaeota/TACK/Asgard_archaea/Eukaryota;3000001;DPANN/Euryarchaeota/TACK/Asgard_archaea/Eukaryota;131567;Cellular_organisms	11519
441771	Clostridium_botulinum_a_str_hall	441771;Clostridium_botulinum_a_str_hall;2;Bacteria;131567;Cellular_organisms	3403
444177	Lysinibacillus_sphaericus_c3_41	444177;Lysinibacillus_sphaericus_c3_41;2;Bacteria;131567;Cellular_organisms	4771
445932	Elusimicrobium_minutum_pei191	445932;Elusimicrobium_minutum_pei191;2;Bacteria;131567;Cellular_organisms	1529
445974	Erysipelatoclostridium_ramosum_dsm_1402	445974;Erysipelatoclostridium_ramosum_dsm_1402;2;Bacteria;131567;Cellular_organisms	3169
449447	Microcystis_aeruginosa_nies_843	449447;Microcystis_aeruginosa_nies_843;2;Bacteria;131567;Cellular_organisms	6311
45351	Nematostella_vectensis	45351;Nematostella_vectensis;6073;Cnidaria;6072;Eumetazoa;33208;Metazoa;3000015;Choanoflagellida/Metazoa;3000013;Filozoa;3000012;Holozoa;33154;Opisthokonta;3000011;Obazoa;163718;Amorpheae;2759;Eukaryota;3000004;Asgard_archaea/Eukaryota;3000003;TACK/Asgard_archaea/Eukaryota;3000002;Euryarchaeota/TACK/Asgard_archaea/Eukaryota;3000001;DPANN/Euryarchaeota/TACK/Asgard_archaea/Eukaryota;131567;Cellular…	24773
454171	Chthonomonas_calidirosea	454171;Chthonomonas_calidirosea;2;Bacteria;131567;Cellular_organisms	2855
459495	Arthrospira_platensis_c1	459495;Arthrospira_platensis_c1;2;Bacteria;131567;Cellular_organisms	6108
459534	Didymoeca_costata	459534;Didymoeca_costata;28009;Choanoflagellida;3000015;Choanoflagellida/Metazoa;3000013;Filozoa;3000012;Holozoa;33154;Opisthokonta;3000011;Obazoa;163718;Amorpheae;2759;Eukaryota;3000004;Asgard_archaea/Eukaryota;3000003;TACK/Asgard_archaea/Eukaryota;3000002;Euryarchaeota/TACK/Asgard_archaea/Eukaryota;3000001;DPANN/Euryarchaeota/TACK/Asgard_archaea/Eukaryota;131567;Cellular_organisms	33705
461836	Thecamonas_trahens_atcc_50062	461836;Thecamonas_trahens_atcc_50062;3000102;Apusomonadida/Breviatea;3000011;Obazoa;163718;Amorpheae;2759;Eukaryota;3000004;Asgard_archaea/Eukaryota;3000003;TACK/Asgard_archaea/Eukaryota;3000002;Euryarchaeota/TACK/Asgard_archaea/Eukaryota;3000001;DPANN/Euryarchaeota/TACK/Asgard_archaea/Eukaryota;131567;Cellular_organisms	10541
46433	Reticulomyxa_filosa	46433;Reticulomyxa_filosa;543769;Rhizaria;3000008;SAR;3000007;Diaphoretickes;3000005;Excavata/Diaphoretickes;2759;Eukaryota;3000004;Asgard_archaea/Eukaryota;3000003;TACK/Asgard_archaea/Eukaryota;3000002;Euryarchaeota/TACK/Asgard_archaea/Eukaryota;3000001;DPANN/Euryarchaeota/TACK/Asgard_archaea/Eukaryota;131567;Cellular_organisms	39963
465515	Micrococcus_luteus_nctc_2665	465515;Micrococcus_luteus_nctc_2665;2;Bacteria;131567;Cellular_organisms	2236
470921	Creolimax_fragrantissima	470921;Creolimax_fragrantissima;5000003;Ichthyophonida_2;5000002;Ichthyophonida_1;198625;Ichthyophonida;127916;Ichthyosporea;5000001;Teretosporea;3000012;Holozoa;33154;Opisthokonta;3000011;Obazoa;163718;Amorpheae;2759;Eukaryota;3000004;Asgard_archaea/Eukaryota;3000003;TACK/Asgard_archaea/Eukaryota;3000002;Euryarchaeota/TACK/Asgard_archaea/Eukaryota;3000001;DPANN/Euryarchaeota/TACK/Asgard_archaea/…	8694
473813	Salpingoeca_urceolata	473813;Salpingoeca_urceolata;28009;Choanoflagellida;3000015;Choanoflagellida/Metazoa;3000013;Filozoa;3000012;Holozoa;33154;Opisthokonta;3000011;Obazoa;163718;Amorpheae;2759;Eukaryota;3000004;Asgard_archaea/Eukaryota;3000003;TACK/Asgard_archaea/Eukaryota;3000002;Euryarchaeota/TACK/Asgard_archaea/Eukaryota;3000001;DPANN/Euryarchaeota/TACK/Asgard_archaea/Eukaryota;131567;Cellular_organisms	35982
478009	Halobacterium_salinarum_r1	478009;Halobacterium_salinarum_r1;28890;Euryarchaeota;3000002;Euryarchaeota/TACK/Asgard_archaea/Eukaryota;3000001;DPANN/Euryarchaeota/TACK/Asgard_archaea/Eukaryota;131567;Cellular_organisms	2707
479434	Sphaerobacter_thermophilus_dsm_20745	479434;Sphaerobacter_thermophilus_dsm_20745;2;Bacteria;131567;Cellular_organisms	3485
485913	Ktedonobacter_racemifer_dsm_44963	485913;Ktedonobacter_racemifer_dsm_44963;2;Bacteria;131567;Cellular_organisms	11453
48698	Poecilia_formosa	48698;Poecilia_formosa;28738;Cyprinodontiformes;5000013;Beloniformes/Cyprinodontiformes;5000012;Cichliformes/Beloniformes/Cyprinodontiformes;1489872;Percomorphaceae;123365;Neoteleostei;186625;Clupeocephala;7898;Actinopterygii;117571;Euteleostomi;35060;Gnathostomata;1261581;Vertebrata;5000011;Olfactores;7711;Chordata;33511;Deuterostomia;33213;Bilateria;6072;Eumetazoa;33208;Metazoa;3000015;Choanofl…	23613
497964	Chthoniobacter_flavus_ellin428	497964;Chthoniobacter_flavus_ellin428;2;Bacteria;131567;Cellular_organisms	6716
502558	Eggerthella_sp_yy7918	502558;Eggerthella_sp_yy7918;2;Bacteria;131567;Cellular_organisms	2680
509173	Acinetobacter_baumannii_aye	509173;Acinetobacter_baumannii_aye;2;Bacteria;131567;Cellular_organisms	3712
511145	Escherichia_coli_str_k_12_substr_mg1655	511145;Escherichia_coli_str_k_12_substr_mg1655;2;Bacteria;131567;Cellular_organisms	4140
51337	Jaculus_jaculus	51337;Jaculus_jaculus;1963761;Dipodoidea;1963758;Myomorpha;1111111;Castorimorpha/Myomorpha;9989;Rodentia;314147;Glires;314146;Euarchontoglires;1437010;Boreoeutheria;9347;Placentalia;722675;Theria;40674;Mammalia;32524;Amniota;32523;Tetrapoda;8287;Sarcopterygii;117571;Euteleostomi;35060;Gnathostomata;1261581;Vertebrata;5000011;Olfactores;7711;Chordata;33511;Deuterostomia;33213;Bilateria;6072;Eumeta…	17845
51338	Castor_canadensis	51338;Castor_canadensis;1963757;Castorimorpha;1111111;Castorimorpha/Myomorpha;9989;Rodentia;314147;Glires;314146;Euarchontoglires;1437010;Boreoeutheria;9347;Placentalia;722675;Theria;40674;Mammalia;32524;Amniota;32523;Tetrapoda;8287;Sarcopterygii;117571;Euteleostomi;35060;Gnathostomata;1261581;Vertebrata;5000011;Olfactores;7711;Chordata;33511;Deuterostomia;33213;Bilateria;6072;Eumetazoa;33208;Met…	20637
51511	Ciona_savignyi	51511;Ciona_savignyi;7712;Urochordata;5000011;Olfactores;7711;Chordata;33511;Deuterostomia;33213;Bilateria;6072;Eumetazoa;33208;Metazoa;3000015;Choanoflagellida/Metazoa;3000013;Filozoa;3000012;Holozoa;33154;Opisthokonta;3000011;Obazoa;163718;Amorpheae;2759;Eukaryota;3000004;Asgard_archaea/Eukaryota;3000003;TACK/Asgard_archaea/Eukaryota;3000002;Euryarchaeota/TACK/Asgard_archaea/Eukaryota;3000001;D…	11615
515635	Dictyoglomus_turgidum_dsm_6724	515635;Dictyoglomus_turgidum_dsm_6724;2;Bacteria;131567;Cellular_organisms	1744
517418	Chloroherpeton_thalassium_atcc_35110	517418;Chloroherpeton_thalassium_atcc_35110;2;Bacteria;131567;Cellular_organisms	2710
519441	Streptobacillus_moniliformis_dsm_12112	519441;Streptobacillus_moniliformis_dsm_12112;2;Bacteria;131567;Cellular_organisms	1442
522373	Stenotrophomonas_maltophilia_k279a	522373;Stenotrophomonas_maltophilia_k279a;2;Bacteria;131567;Cellular_organisms	4386
522772	Denitrovibrio_acetiphilus_dsm_12809	522772;Denitrovibrio_acetiphilus_dsm_12809;2;Bacteria;131567;Cellular_organisms	2964
525897	Desulfomicrobium_baculatum_dsm_4028	525897;Desulfomicrobium_baculatum_dsm_4028;2;Bacteria;131567;Cellular_organisms	3436
525903	Thermanaerovibrio_acidaminovorans_dsm_6589	525903;Thermanaerovibrio_acidaminovorans_dsm_6589;2;Bacteria;131567;Cellular_organisms	1738
526218	Sebaldella_termitidis_atcc_33386	526218;Sebaldella_termitidis_atcc_33386;2;Bacteria;131567;Cellular_organisms	4150
526226	Gordonia_bronchialis_dsm_43247	526226;Gordonia_bronchialis_dsm_43247;2;Bacteria;131567;Cellular_organisms	4695
526227	Meiothermus_silvanus_dsm_9946	526227;Meiothermus_silvanus_dsm_9946;2;Bacteria;131567;Cellular_organisms	3505
529507	Proteus_mirabilis_hi4320	529507;Proteus_mirabilis_hi4320;2;Bacteria;131567;Cellular_organisms	3662
530540	Helgoeca_nana	530540;Helgoeca_nana;28009;Choanoflagellida;3000015;Choanoflagellida/Metazoa;3000013;Filozoa;3000012;Holozoa;33154;Opisthokonta;3000011;Obazoa;163718;Amorpheae;2759;Eukaryota;3000004;Asgard_archaea/Eukaryota;3000003;TACK/Asgard_archaea/Eukaryota;3000002;Euryarchaeota/TACK/Asgard_archaea/Eukaryota;3000001;DPANN/Euryarchaeota/TACK/Asgard_archaea/Eukaryota;131567;Cellular_organisms	38250
530564	Pirellula_staleyi_dsm_6068	530564;Pirellula_staleyi_dsm_6068;2;Bacteria;131567;Cellular_organisms	4717
53367	Asanoa_ferruginea	53367;Asanoa_ferruginea;2;Bacteria;131567;Cellular_organisms	6098
535026	Bacillus_subtilis_subsp_subtilis_str_ncib_3610	535026;Bacillus_subtilis_subsp_subtilis_str_ncib_3610;2;Bacteria;131567;Cellular_organisms	4333
54126	Pristionchus_pacificus	54126;Pristionchus_pacificus;6231;Nematoda;1206794;Ecdysozoa;33317;Protostomia;33213;Bilateria;6072;Eumetazoa;33208;Metazoa;3000015;Choanoflagellida/Metazoa;3000013;Filozoa;3000012;Holozoa;33154;Opisthokonta;3000011;Obazoa;163718;Amorpheae;2759;Eukaryota;3000004;Asgard_archaea/Eukaryota;3000003;TACK/Asgard_archaea/Eukaryota;3000002;Euryarchaeota/TACK/Asgard_archaea/Eukaryota;3000001;DPANN/Euryarc…	29201
545696	Holdemania_filiformis_dsm_12042	545696;Holdemania_filiformis_dsm_12042;2;Bacteria;131567;Cellular_organisms	4223
54914	Brevibacillus_parabrevis	54914;Brevibacillus_parabrevis;2;Bacteria;131567;Cellular_organisms	5057
552811	Dehalogenimonas_lykanthroporepellens_bl_dc_9	552811;Dehalogenimonas_lykanthroporepellens_bl_dc_9;2;Bacteria;131567;Cellular_organisms	1659
556484	Phaeodactylum_tricornutum	556484;Phaeodactylum_tricornutum;33634;Stramenopiles;3000008;SAR;3000007;Diaphoretickes;3000005;Excavata/Diaphoretickes;2759;Eukaryota;3000004;Asgard_archaea/Eukaryota;3000003;TACK/Asgard_archaea/Eukaryota;3000002;Euryarchaeota/TACK/Asgard_archaea/Eukaryota;3000001;DPANN/Euryarchaeota/TACK/Asgard_archaea/Eukaryota;131567;Cellular_organisms	12178
559292	Saccharomyces_cerevisiae	559292;Saccharomyces_cerevisiae;3000061;Saccharomyces_1;3000060;Saccharomyces;3000056;Saccharomycetaceae_2;3000051;Saccharomycetaceae_1;4893;Saccharomycetaceae;3000046;Saccharomycotina_5;3000043;Saccharomycotina_4;3000029;Saccharomycotina_3;3000028;Saccharomycotina_2;3000026;Saccharomycotina_1;3000025;Saccharomycotina;3000022;Saccharomycotina/Pezizomycotina;4890;Ascomycota;451864;Dikarya;3000019;…	6692
5691	Trypanosoma_brucei	5691;Trypanosoma_brucei;3000006;Excavata;3000005;Excavata/Diaphoretickes;2759;Eukaryota;3000004;Asgard_archaea/Eukaryota;3000003;TACK/Asgard_archaea/Eukaryota;3000002;Euryarchaeota/TACK/Asgard_archaea/Eukaryota;3000001;DPANN/Euryarchaeota/TACK/Asgard_archaea/Eukaryota;131567;Cellular_organisms	8747
570924	Thermus_sp_nmx2_a1	570924;Thermus_sp_nmx2_a1;2;Bacteria;131567;Cellular_organisms	2449
572544	Ilyobacter_polytropus_dsm_2926	572544;Ilyobacter_polytropus_dsm_2926;2;Bacteria;131567;Cellular_organisms	2880
573060	Acidovorax_delafieldii_2an	573060;Acidovorax_delafieldii_2an;2;Bacteria;131567;Cellular_organisms	4891
573413	Sediminispirochaeta_smaragdinae_dsm_11293	573413;Sediminispirochaeta_smaragdinae_dsm_11293;2;Bacteria;131567;Cellular_organisms	4219
5762	Naegleria_gruberi	5762;Naegleria_gruberi;3000006;Excavata;3000005;Excavata/Diaphoretickes;2759;Eukaryota;3000004;Asgard_archaea/Eukaryota;3000003;TACK/Asgard_archaea/Eukaryota;3000002;Euryarchaeota/TACK/Asgard_archaea/Eukaryota;3000001;DPANN/Euryarchaeota/TACK/Asgard_archaea/Eukaryota;131567;Cellular_organisms	15709
578462	Allomyces_macrogynus_atcc_38327	578462;Allomyces_macrogynus_atcc_38327;451459;Blastocladiomycota;3000018;Fungi_2;3000017;Fungi_1;3000016;Holomycota;33154;Opisthokonta;3000011;Obazoa;163718;Amorpheae;2759;Eukaryota;3000004;Asgard_archaea/Eukaryota;3000003;TACK/Asgard_archaea/Eukaryota;3000002;Euryarchaeota/TACK/Asgard_archaea/Eukaryota;3000001;DPANN/Euryarchaeota/TACK/Asgard_archaea/Eukaryota;131567;Cellular_organisms	18774
582515	Rubidibacter_lacunae_kordi_51_2	582515;Rubidibacter_lacunae_kordi_51_2;2;Bacteria;131567;Cellular_organisms	3456
586416	Terribacillus_aidingensis	586416;Terribacillus_aidingensis;2;Bacteria;131567;Cellular_organisms	3230
592015	Anaerobaculum_hydrogeniformans_atcc_baa_1850	592015;Anaerobaculum_hydrogeniformans_atcc_baa_1850;2;Bacteria;131567;Cellular_organisms	2197
59374	Fibrobacter_succinogenes_subsp_succinogenes_s85	59374;Fibrobacter_succinogenes_subsp_succinogenes_s85;2;Bacteria;131567;Cellular_organisms	3085
59463	Myotis_lucifugus	59463;Myotis_lucifugus;9397;Chiroptera;314145;Laurasiatheria;1437010;Boreoeutheria;9347;Placentalia;722675;Theria;40674;Mammalia;32524;Amniota;32523;Tetrapoda;8287;Sarcopterygii;117571;Euteleostomi;35060;Gnathostomata;1261581;Vertebrata;5000011;Olfactores;7711;Chordata;33511;Deuterostomia;33213;Bilateria;6072;Eumetazoa;33208;Metazoa;3000015;Choanoflagellida/Metazoa;3000013;Filozoa;3000012;Holozoa…	19727
595528	Capsaspora_owczarzaki_atcc_30864	595528;Capsaspora_owczarzaki_atcc_30864;3000014;Filasterea;3000013;Filozoa;3000012;Holozoa;33154;Opisthokonta;3000011;Obazoa;163718;Amorpheae;2759;Eukaryota;3000004;Asgard_archaea/Eukaryota;3000003;TACK/Asgard_archaea/Eukaryota;3000002;Euryarchaeota/TACK/Asgard_archaea/Eukaryota;3000001;DPANN/Euryarchaeota/TACK/Asgard_archaea/Eukaryota;131567;Cellular_organisms	8757
5963	Stentor_coeruleus	5963;Stentor_coeruleus;33630;Alveolata;3000008;SAR;3000007;Diaphoretickes;3000005;Excavata/Diaphoretickes;2759;Eukaryota;3000004;Asgard_archaea/Eukaryota;3000003;TACK/Asgard_archaea/Eukaryota;3000002;Euryarchaeota/TACK/Asgard_archaea/Eukaryota;3000001;DPANN/Euryarchaeota/TACK/Asgard_archaea/Eukaryota;131567;Cellular_organisms	31426
596323	Leptotrichia_goodfellowii_f0264	596323;Leptotrichia_goodfellowii_f0264;2;Bacteria;131567;Cellular_organisms	2375
59894	Ficedula_albicollis	59894;Ficedula_albicollis;8782;Aves;8492;Archosauria;1329799;Archelosauria;32561;Diapsida;32524;Amniota;32523;Tetrapoda;8287;Sarcopterygii;117571;Euteleostomi;35060;Gnathostomata;1261581;Vertebrata;5000011;Olfactores;7711;Chordata;33511;Deuterostomia;33213;Bilateria;6072;Eumetazoa;33208;Metazoa;3000015;Choanoflagellida/Metazoa;3000013;Filozoa;3000012;Holozoa;33154;Opisthokonta;3000011;Obazoa;1637…	15302
60711	Chlorocebus_sabaeus	60711;Chlorocebus_sabaeus;9527;Cercopithecidae;9526;Catarrhini;314293;Simiiformes;376913;Haplorrhini;9443;Primates;5000015;Euarchonta;314146;Euarchontoglires;1437010;Boreoeutheria;9347;Placentalia;722675;Theria;40674;Mammalia;32524;Amniota;32523;Tetrapoda;8287;Sarcopterygii;117571;Euteleostomi;35060;Gnathostomata;1261581;Vertebrata;5000011;Olfactores;7711;Chordata;33511;Deuterostomia;33213;Bilate…	19164
608538	Hydrogenobacter_thermophilus_tk_6	608538;Hydrogenobacter_thermophilus_tk_6;2;Bacteria;131567;Cellular_organisms	1894
6087	Hydra_vulgaris	6087;Hydra_vulgaris;6073;Cnidaria;6072;Eumetazoa;33208;Metazoa;3000015;Choanoflagellida/Metazoa;3000013;Filozoa;3000012;Holozoa;33154;Opisthokonta;3000011;Obazoa;163718;Amorpheae;2759;Eukaryota;3000004;Asgard_archaea/Eukaryota;3000003;TACK/Asgard_archaea/Eukaryota;3000002;Euryarchaeota/TACK/Asgard_archaea/Eukaryota;3000001;DPANN/Euryarchaeota/TACK/Asgard_archaea/Eukaryota;131567;Cellular_organisms	21990
61622	Rhinopithecus_roxellana	61622;Rhinopithecus_roxellana;9527;Cercopithecidae;9526;Catarrhini;314293;Simiiformes;376913;Haplorrhini;9443;Primates;5000015;Euarchonta;314146;Euarchontoglires;1437010;Boreoeutheria;9347;Placentalia;722675;Theria;40674;Mammalia;32524;Amniota;32523;Tetrapoda;8287;Sarcopterygii;117571;Euteleostomi;35060;Gnathostomata;1261581;Vertebrata;5000011;Olfactores;7711;Chordata;33511;Deuterostomia;33213;Bi…	21288
6183	Schistosoma_mansoni	6183;Schistosoma_mansoni;6157;Platyhelminthes;5000007;Spiralia;33317;Protostomia;33213;Bilateria;6072;Eumetazoa;33208;Metazoa;3000015;Choanoflagellida/Metazoa;3000013;Filozoa;3000012;Holozoa;33154;Opisthokonta;3000011;Obazoa;163718;Amorpheae;2759;Eukaryota;3000004;Asgard_archaea/Eukaryota;3000003;TACK/Asgard_archaea/Eukaryota;3000002;Euryarchaeota/TACK/Asgard_archaea/Eukaryota;3000001;DPANN/Eurya…	10772
61853	Nomascus_leucogenys	61853;Nomascus_leucogenys;9577;Hylobatidae;314295;Hominoidea;9526;Catarrhini;314293;Simiiformes;376913;Haplorrhini;9443;Primates;5000015;Euarchonta;314146;Euarchontoglires;1437010;Boreoeutheria;9347;Placentalia;722675;Theria;40674;Mammalia;32524;Amniota;32523;Tetrapoda;8287;Sarcopterygii;117571;Euteleostomi;35060;Gnathostomata;1261581;Vertebrata;5000011;Olfactores;7711;Chordata;33511;Deuterostomi…	20794
6239	Caenorhabditis_elegans	6239;Caenorhabditis_elegans;6231;Nematoda;1206794;Ecdysozoa;33317;Protostomia;33213;Bilateria;6072;Eumetazoa;33208;Metazoa;3000015;Choanoflagellida/Metazoa;3000013;Filozoa;3000012;Holozoa;33154;Opisthokonta;3000011;Obazoa;163718;Amorpheae;2759;Eukaryota;3000004;Asgard_archaea/Eukaryota;3000003;TACK/Asgard_archaea/Eukaryota;3000002;Euryarchaeota/TACK/Asgard_archaea/Eukaryota;3000001;DPANN/Euryarch…	20220
632292	Caldicellulosiruptor_hydrothermalis_108	632292;Caldicellulosiruptor_hydrothermalis_108;2;Bacteria;131567;Cellular_organisms	2546
6334	Trichinella_spiralis	6334;Trichinella_spiralis;6231;Nematoda;1206794;Ecdysozoa;33317;Protostomia;33213;Bilateria;6072;Eumetazoa;33208;Metazoa;3000015;Choanoflagellida/Metazoa;3000013;Filozoa;3000012;Holozoa;33154;Opisthokonta;3000011;Obazoa;163718;Amorpheae;2759;Eukaryota;3000004;Asgard_archaea/Eukaryota;3000003;TACK/Asgard_archaea/Eukaryota;3000002;Euryarchaeota/TACK/Asgard_archaea/Eukaryota;3000001;DPANN/Euryarchae…	16379
63737	Nostoc_punctiforme_pcc_73102	63737;Nostoc_punctiforme_pcc_73102;2;Bacteria;131567;Cellular_organisms	6690
638303	Thermocrinis_albus_dsm_14484	638303;Thermocrinis_albus_dsm_14484;2;Bacteria;131567;Cellular_organisms	1593
639282	Deferribacter_desulfuricans_ssm1	639282;Deferribacter_desulfuricans_ssm1;2;Bacteria;131567;Cellular_organisms	2374
6412	Helobdella_robusta	6412;Helobdella_robusta;6340;Annelida;1206795;Lophotrochozoa;5000007;Spiralia;33317;Protostomia;33213;Bilateria;6072;Eumetazoa;33208;Metazoa;3000015;Choanoflagellida/Metazoa;3000013;Filozoa;3000012;Holozoa;33154;Opisthokonta;3000011;Obazoa;163718;Amorpheae;2759;Eukaryota;3000004;Asgard_archaea/Eukaryota;3000003;TACK/Asgard_archaea/Eukaryota;3000002;Euryarchaeota/TACK/Asgard_archaea/Eukaryota;3000…	23432
649638	Truepera_radiovictrix_dsm_17093	649638;Truepera_radiovictrix_dsm_17093;2;Bacteria;131567;Cellular_organisms	2945
651822	Fretibacterium_fastidiosum	651822;Fretibacterium_fastidiosum;2;Bacteria;131567;Cellular_organisms	1435
661478	Fimbriimonas_ginsengisoli_gsoil_348	661478;Fimbriimonas_ginsengisoli_gsoil_348;2;Bacteria;131567;Cellular_organisms	4820
666510	Acidilobus_saccharovorans_345_15	666510;Acidilobus_saccharovorans_345_15;28889;Crenarchaeota;1783275;TACK;3000003;TACK/Asgard_archaea/Eukaryota;3000002;Euryarchaeota/TACK/Asgard_archaea/Eukaryota;3000001;DPANN/Euryarchaeota/TACK/Asgard_archaea/Eukaryota;131567;Cellular_organisms	1499
6669	Daphnia_pulex	6669;Daphnia_pulex;6657;Crustacea;197562;Pancrustacea;6656;Arthropoda;1206794;Ecdysozoa;33317;Protostomia;33213;Bilateria;6072;Eumetazoa;33208;Metazoa;3000015;Choanoflagellida/Metazoa;3000013;Filozoa;3000012;Holozoa;33154;Opisthokonta;3000011;Obazoa;163718;Amorpheae;2759;Eukaryota;3000004;Asgard_archaea/Eukaryota;3000003;TACK/Asgard_archaea/Eukaryota;3000002;Euryarchaeota/TACK/Asgard_archaea/Euka…	30590
667014	Thermodesulfatator_indicus_dsm_15286	667014;Thermodesulfatator_indicus_dsm_15286;2;Bacteria;131567;Cellular_organisms	2195
667725	Sphaeroforma_arctica_jp610	667725;Sphaeroforma_arctica_jp610;5000003;Ichthyophonida_2;5000002;Ichthyophonida_1;198625;Ichthyophonida;127916;Ichthyosporea;5000001;Teretosporea;3000012;Holozoa;33154;Opisthokonta;3000011;Obazoa;163718;Amorpheae;2759;Eukaryota;3000004;Asgard_archaea/Eukaryota;3000003;TACK/Asgard_archaea/Eukaryota;3000002;Euryarchaeota/TACK/Asgard_archaea/Eukaryota;3000001;DPANN/Euryarchaeota/TACK/Asgard_archae…	18730
668336	Aggregatibacter_actinomycetemcomitans_d11s_1	668336;Aggregatibacter_actinomycetemcomitans_d11s_1;2;Bacteria;131567;Cellular_organisms	2041
669261	Mannheimia_haemolytica_serotype_a2_str_ovine	669261;Mannheimia_haemolytica_serotype_a2_str_ovine;2;Bacteria;131567;Cellular_organisms	2682
679199	Alloprevotella_rava_f0323	679199;Alloprevotella_rava_f0323;2;Bacteria;131567;Cellular_organisms	2012
682795	Granulicella_mallensis_mp5actx8	682795;Granulicella_mallensis_mp5actx8;2;Bacteria;131567;Cellular_organisms	4815
684364	Batrachochytrium_dendrobatidis_jam81	684364;Batrachochytrium_dendrobatidis_jam81;4761;Chytridiomycota;3000018;Fungi_2;3000017;Fungi_1;3000016;Holomycota;33154;Opisthokonta;3000011;Obazoa;163718;Amorpheae;2759;Eukaryota;3000004;Asgard_archaea/Eukaryota;3000003;TACK/Asgard_archaea/Eukaryota;3000002;Euryarchaeota/TACK/Asgard_archaea/Eukaryota;3000001;DPANN/Euryarchaeota/TACK/Asgard_archaea/Eukaryota;131567;Cellular_organisms	8700
685728	Pristis_pectinata	685728;Pristis_pectinata;7777;Chondrichthyes;35060;Gnathostomata;1261581;Vertebrata;5000011;Olfactores;7711;Chordata;33511;Deuterostomia;33213;Bilateria;6072;Eumetazoa;33208;Metazoa;3000015;Choanoflagellida/Metazoa;3000013;Filozoa;3000012;Holozoa;33154;Opisthokonta;3000011;Obazoa;163718;Amorpheae;2759;Eukaryota;3000004;Asgard_archaea/Eukaryota;3000003;TACK/Asgard_archaea/Eukaryota;3000002;Euryarc…	37176
686831	Chromobacterium_piscinae	686831;Chromobacterium_piscinae;2;Bacteria;131567;Cellular_organisms	3506
69014	Thermococcus_kodakarensis_kod1	69014;Thermococcus_kodakarensis_kod1;28890;Euryarchaeota;3000002;Euryarchaeota/TACK/Asgard_archaea/Eukaryota;3000001;DPANN/Euryarchaeota/TACK/Asgard_archaea/Eukaryota;131567;Cellular_organisms	2306
691883	Fonticula_alba_gca_000388065	691883;Fonticula_alba_gca_000388065;1001604;Nucleariidae_and_Fonticula_group;3000016;Holomycota;33154;Opisthokonta;3000011;Obazoa;163718;Amorpheae;2759;Eukaryota;3000004;Asgard_archaea/Eukaryota;3000003;TACK/Asgard_archaea/Eukaryota;3000002;Euryarchaeota/TACK/Asgard_archaea/Eukaryota;3000001;DPANN/Euryarchaeota/TACK/Asgard_archaea/Eukaryota;131567;Cellular_organisms	5901
69293	Gasterosteus_aculeatus	69293;Gasterosteus_aculeatus;8111;Perciformes;5000014;Perciformes/Tetraodontiformes;1489872;Percomorphaceae;123365;Neoteleostei;186625;Clupeocephala;7898;Actinopterygii;117571;Euteleostomi;35060;Gnathostomata;1261581;Vertebrata;5000011;Olfactores;7711;Chordata;33511;Deuterostomia;33213;Bilateria;6072;Eumetazoa;33208;Metazoa;3000015;Choanoflagellida/Metazoa;3000013;Filozoa;3000012;Holozoa;33154;Op…	20786
694431	Desulfurella_acetivorans_a63	694431;Desulfurella_acetivorans_a63;2;Bacteria;131567;Cellular_organisms	1833
698952	Gardnerella_vaginalis_0288e	698952;Gardnerella_vaginalis_0288e;2;Bacteria;131567;Cellular_organisms	1356
7029	Acyrthosiphon_pisum	7029;Acyrthosiphon_pisum;7524;Hemiptera;50557;Insecta;197562;Pancrustacea;6656;Arthropoda;1206794;Ecdysozoa;33317;Protostomia;33213;Bilateria;6072;Eumetazoa;33208;Metazoa;3000015;Choanoflagellida/Metazoa;3000013;Filozoa;3000012;Holozoa;33154;Opisthokonta;3000011;Obazoa;163718;Amorpheae;2759;Eukaryota;3000004;Asgard_archaea/Eukaryota;3000003;TACK/Asgard_archaea/Eukaryota;3000002;Euryarchaeota/TACK…	36193
70601	Pyrococcus_horikoshii_ot3	70601;Pyrococcus_horikoshii_ot3;28890;Euryarchaeota;3000002;Euryarchaeota/TACK/Asgard_archaea/Eukaryota;3000001;DPANN/Euryarchaeota/TACK/Asgard_archaea/Eukaryota;131567;Cellular_organisms	2061
706434	Megasphaera_micronuciformis_f0359	706434;Megasphaera_micronuciformis_f0359;2;Bacteria;131567;Cellular_organisms	1774
7070	Tribolium_castaneum	7070;Tribolium_castaneum;7041;Coleoptera;5000008;Coleoptera/Lepidoptera/Dipetra;33392;Holometabola;50557;Insecta;197562;Pancrustacea;6656;Arthropoda;1206794;Ecdysozoa;33317;Protostomia;33213;Bilateria;6072;Eumetazoa;33208;Metazoa;3000015;Choanoflagellida/Metazoa;3000013;Filozoa;3000012;Holozoa;33154;Opisthokonta;3000011;Obazoa;163718;Amorpheae;2759;Eukaryota;3000004;Asgard_archaea/Eukaryota;30000…	16584
70779	Acropora_digitifera	70779;Acropora_digitifera;6073;Cnidaria;6072;Eumetazoa;33208;Metazoa;3000015;Choanoflagellida/Metazoa;3000013;Filozoa;3000012;Holozoa;33154;Opisthokonta;3000011;Obazoa;163718;Amorpheae;2759;Eukaryota;3000004;Asgard_archaea/Eukaryota;3000003;TACK/Asgard_archaea/Eukaryota;3000002;Euryarchaeota/TACK/Asgard_archaea/Eukaryota;3000001;DPANN/Euryarchaeota/TACK/Asgard_archaea/Eukaryota;131567;Cellular_or…	33878
71421	Haemophilus_influenzae_rd_kw20	71421;Haemophilus_influenzae_rd_kw20;2;Bacteria;131567;Cellular_organisms	1709
716541	Enterobacter_cloacae_subsp_cloacae_atcc_13047	716541;Enterobacter_cloacae_subsp_cloacae_atcc_13047;2;Bacteria;131567;Cellular_organisms	5518
72036	Lepeophtheirus_salmonis	72036;Lepeophtheirus_salmonis;6657;Crustacea;197562;Pancrustacea;6656;Arthropoda;1206794;Ecdysozoa;33317;Protostomia;33213;Bilateria;6072;Eumetazoa;33208;Metazoa;3000015;Choanoflagellida/Metazoa;3000013;Filozoa;3000012;Holozoa;33154;Opisthokonta;3000011;Obazoa;163718;Amorpheae;2759;Eukaryota;3000004;Asgard_archaea/Eukaryota;3000003;TACK/Asgard_archaea/Eukaryota;3000002;Euryarchaeota/TACK/Asgard_a…	13081
7227	Drosophila_melanogaster	7227;Drosophila_melanogaster;5000009;Diptera;5000008;Coleoptera/Lepidoptera/Dipetra;33392;Holometabola;50557;Insecta;197562;Pancrustacea;6656;Arthropoda;1206794;Ecdysozoa;33317;Protostomia;33213;Bilateria;6072;Eumetazoa;33208;Metazoa;3000015;Choanoflagellida/Metazoa;3000013;Filozoa;3000012;Holozoa;33154;Opisthokonta;3000011;Obazoa;163718;Amorpheae;2759;Eukaryota;3000004;Asgard_archaea/Eukaryota;3…	13926
72520	Nannochloropsis_gaditana_str_b_31	72520;Nannochloropsis_gaditana_str_b_31;33634;Stramenopiles;3000008;SAR;3000007;Diaphoretickes;3000005;Excavata/Diaphoretickes;2759;Eukaryota;3000004;Asgard_archaea/Eukaryota;3000003;TACK/Asgard_archaea/Eukaryota;3000002;Euryarchaeota/TACK/Asgard_archaea/Eukaryota;3000001;DPANN/Euryarchaeota/TACK/Asgard_archaea/Eukaryota;131567;Cellular_organisms	10496
73337	Ceratotherium_simum_simum	73337;Ceratotherium_simum_simum;9787;Perissodactyla;314145;Laurasiatheria;1437010;Boreoeutheria;9347;Placentalia;722675;Theria;40674;Mammalia;32524;Amniota;32523;Tetrapoda;8287;Sarcopterygii;117571;Euteleostomi;35060;Gnathostomata;1261581;Vertebrata;5000011;Olfactores;7711;Chordata;33511;Deuterostomia;33213;Bilateria;6072;Eumetazoa;33208;Metazoa;3000015;Choanoflagellida/Metazoa;3000013;Filozoa;30…	33628
742730	Citrobacter_freundii_4_7_47cfaa	742730;Citrobacter_freundii_4_7_47cfaa;2;Bacteria;131567;Cellular_organisms	4861
7460	Apis_mellifera	7460;Apis_mellifera;7399;Hymenoptera;33392;Holometabola;50557;Insecta;197562;Pancrustacea;6656;Arthropoda;1206794;Ecdysozoa;33317;Protostomia;33213;Bilateria;6072;Eumetazoa;33208;Metazoa;3000015;Choanoflagellida/Metazoa;3000013;Filozoa;3000012;Holozoa;33154;Opisthokonta;3000011;Obazoa;163718;Amorpheae;2759;Eukaryota;3000004;Asgard_archaea/Eukaryota;3000003;TACK/Asgard_archaea/Eukaryota;3000002;Eu…	15312
75058	Bodo_saltans	75058;Bodo_saltans;3000006;Excavata;3000005;Excavata/Diaphoretickes;2759;Eukaryota;3000004;Asgard_archaea/Eukaryota;3000003;TACK/Asgard_archaea/Eukaryota;3000002;Euryarchaeota/TACK/Asgard_archaea/Eukaryota;3000001;DPANN/Euryarchaeota/TACK/Asgard_archaea/Eukaryota;131567;Cellular_organisms	18189
753081	Bigelowiella_natans	753081;Bigelowiella_natans;543769;Rhizaria;3000008;SAR;3000007;Diaphoretickes;3000005;Excavata/Diaphoretickes;2759;Eukaryota;3000004;Asgard_archaea/Eukaryota;3000003;TACK/Asgard_archaea/Eukaryota;3000002;Euryarchaeota/TACK/Asgard_archaea/Eukaryota;3000001;DPANN/Euryarchaeota/TACK/Asgard_archaea/Eukaryota;131567;Cellular_organisms	21704
7574	Lingula_anatina	7574;Lingula_anatina;7568;Brachiopoda;1206795;Lophotrochozoa;5000007;Spiralia;33317;Protostomia;33213;Bilateria;6072;Eumetazoa;33208;Metazoa;3000015;Choanoflagellida/Metazoa;3000013;Filozoa;3000012;Holozoa;33154;Opisthokonta;3000011;Obazoa;163718;Amorpheae;2759;Eukaryota;3000004;Asgard_archaea/Eukaryota;3000003;TACK/Asgard_archaea/Eukaryota;3000002;Euryarchaeota/TACK/Asgard_archaea/Eukaryota;3000…	34102
762967	Sutterella_parvirubra_yit_11816	762967;Sutterella_parvirubra_yit_11816;2;Bacteria;131567;Cellular_organisms	2447
765420	Oscillochloris_trichoides_dg_6	765420;Oscillochloris_trichoides_dg_6;2;Bacteria;131567;Cellular_organisms	3231
7668	Strongylocentrotus_purpuratus	7668;Strongylocentrotus_purpuratus;7586;Echinodermata;5000010;Ambulacraria;33511;Deuterostomia;33213;Bilateria;6072;Eumetazoa;33208;Metazoa;3000015;Choanoflagellida/Metazoa;3000013;Filozoa;3000012;Holozoa;33154;Opisthokonta;3000011;Obazoa;163718;Amorpheae;2759;Eukaryota;3000004;Asgard_archaea/Eukaryota;3000003;TACK/Asgard_archaea/Eukaryota;3000002;Euryarchaeota/TACK/Asgard_archaea/Eukaryota;30000…	28837
768679	Thermoproteus_tenax_kra_1	768679;Thermoproteus_tenax_kra_1;28889;Crenarchaeota;1783275;TACK;3000003;TACK/Asgard_archaea/Eukaryota;3000002;Euryarchaeota/TACK/Asgard_archaea/Eukaryota;3000001;DPANN/Euryarchaeota/TACK/Asgard_archaea/Eukaryota;131567;Cellular_organisms	2049
7719	Ciona_intestinalis	7719;Ciona_intestinalis;7712;Urochordata;5000011;Olfactores;7711;Chordata;33511;Deuterostomia;33213;Bilateria;6072;Eumetazoa;33208;Metazoa;3000015;Choanoflagellida/Metazoa;3000013;Filozoa;3000012;Holozoa;33154;Opisthokonta;3000011;Obazoa;163718;Amorpheae;2759;Eukaryota;3000004;Asgard_archaea/Eukaryota;3000003;TACK/Asgard_archaea/Eukaryota;3000002;Euryarchaeota/TACK/Asgard_archaea/Eukaryota;300000…	16670
7739	Branchiostoma_floridae	7739;Branchiostoma_floridae;7735;Cephalochordata;7711;Chordata;33511;Deuterostomia;33213;Bilateria;6072;Eumetazoa;33208;Metazoa;3000015;Choanoflagellida/Metazoa;3000013;Filozoa;3000012;Holozoa;33154;Opisthokonta;3000011;Obazoa;163718;Amorpheae;2759;Eukaryota;3000004;Asgard_archaea/Eukaryota;3000003;TACK/Asgard_archaea/Eukaryota;3000002;Euryarchaeota/TACK/Asgard_archaea/Eukaryota;3000001;DPANN/Eur…	28620
7757	Petromyzon_marinus	7757;Petromyzon_marinus;1476529;Cyclostomata;1261581;Vertebrata;5000011;Olfactores;7711;Chordata;33511;Deuterostomia;33213;Bilateria;6072;Eumetazoa;33208;Metazoa;3000015;Choanoflagellida/Metazoa;3000013;Filozoa;3000012;Holozoa;33154;Opisthokonta;3000011;Obazoa;163718;Amorpheae;2759;Eukaryota;3000004;Asgard_archaea/Eukaryota;3000003;TACK/Asgard_archaea/Eukaryota;3000002;Euryarchaeota/TACK/Asgard_a…	37364
7782	Leucoraja_erinacea	7782;Leucoraja_erinacea;7777;Chondrichthyes;35060;Gnathostomata;1261581;Vertebrata;5000011;Olfactores;7711;Chordata;33511;Deuterostomia;33213;Bilateria;6072;Eumetazoa;33208;Metazoa;3000015;Choanoflagellida/Metazoa;3000013;Filozoa;3000012;Holozoa;33154;Opisthokonta;3000011;Obazoa;163718;Amorpheae;2759;Eukaryota;3000004;Asgard_archaea/Eukaryota;3000003;TACK/Asgard_archaea/Eukaryota;3000002;Euryarch…	36228
7830	Scyliorhinus_canicula	7830;Scyliorhinus_canicula;7777;Chondrichthyes;35060;Gnathostomata;1261581;Vertebrata;5000011;Olfactores;7711;Chordata;33511;Deuterostomia;33213;Bilateria;6072;Eumetazoa;33208;Metazoa;3000015;Choanoflagellida/Metazoa;3000013;Filozoa;3000012;Holozoa;33154;Opisthokonta;3000011;Obazoa;163718;Amorpheae;2759;Eukaryota;3000004;Asgard_archaea/Eukaryota;3000003;TACK/Asgard_archaea/Eukaryota;3000002;Eurya…	49344
7868	Callorhinchus_milii	7868;Callorhinchus_milii;7777;Chondrichthyes;35060;Gnathostomata;1261581;Vertebrata;5000011;Olfactores;7711;Chordata;33511;Deuterostomia;33213;Bilateria;6072;Eumetazoa;33208;Metazoa;3000015;Choanoflagellida/Metazoa;3000013;Filozoa;3000012;Holozoa;33154;Opisthokonta;3000011;Obazoa;163718;Amorpheae;2759;Eukaryota;3000004;Asgard_archaea/Eukaryota;3000003;TACK/Asgard_archaea/Eukaryota;3000002;Euryarc…	30402
7897	Latimeria_chalumnae	7897;Latimeria_chalumnae;7894;Coelacanthiformes;8287;Sarcopterygii;117571;Euteleostomi;35060;Gnathostomata;1261581;Vertebrata;5000011;Olfactores;7711;Chordata;33511;Deuterostomia;33213;Bilateria;6072;Eumetazoa;33208;Metazoa;3000015;Choanoflagellida/Metazoa;3000013;Filozoa;3000012;Holozoa;33154;Opisthokonta;3000011;Obazoa;163718;Amorpheae;2759;Eukaryota;3000004;Asgard_archaea/Eukaryota;3000003;TAC…	19568
7918	Lepisosteus_oculatus	7918;Lepisosteus_oculatus;7914;Lepisosteiformes;7898;Actinopterygii;117571;Euteleostomi;35060;Gnathostomata;1261581;Vertebrata;5000011;Olfactores;7711;Chordata;33511;Deuterostomia;33213;Bilateria;6072;Eumetazoa;33208;Metazoa;3000015;Choanoflagellida/Metazoa;3000013;Filozoa;3000012;Holozoa;33154;Opisthokonta;3000011;Obazoa;163718;Amorpheae;2759;Eukaryota;3000004;Asgard_archaea/Eukaryota;3000003;TA…	18340
795359	Thermodesulfobacterium_geofontis_opf15	795359;Thermodesulfobacterium_geofontis_opf15;2;Bacteria;131567;Cellular_organisms	1596
7955	Danio_rerio	7955;Danio_rerio;7952;Cypriniformes;186626;Otophysa;186625;Clupeocephala;7898;Actinopterygii;117571;Euteleostomi;35060;Gnathostomata;1261581;Vertebrata;5000011;Olfactores;7711;Chordata;33511;Deuterostomia;33213;Bilateria;6072;Eumetazoa;33208;Metazoa;3000015;Choanoflagellida/Metazoa;3000013;Filozoa;3000012;Holozoa;33154;Opisthokonta;3000011;Obazoa;163718;Amorpheae;2759;Eukaryota;3000004;Asgard_arc…	30310
79684	Microtus_ochrogaster	79684;Microtus_ochrogaster;3333333;Cricetidae/Nesomysidae/Calomysciade;2222222;Eumuroidea;337687;Muroidea;1963758;Myomorpha;1111111;Castorimorpha/Myomorpha;9989;Rodentia;314147;Glires;314146;Euarchontoglires;1437010;Boreoeutheria;9347;Placentalia;722675;Theria;40674;Mammalia;32524;Amniota;32523;Tetrapoda;8287;Sarcopterygii;117571;Euteleostomi;35060;Gnathostomata;1261581;Vertebrata;5000011;Olfacto…	19130
796925	Conidiobolus_coronatus_nrrl_28638	796925;Conidiobolus_coronatus_nrrl_28638;1913638;Zoopagomycota;3000018;Fungi_2;3000017;Fungi_1;3000016;Holomycota;33154;Opisthokonta;3000011;Obazoa;163718;Amorpheae;2759;Eukaryota;3000004;Asgard_archaea/Eukaryota;3000003;TACK/Asgard_archaea/Eukaryota;3000002;Euryarchaeota/TACK/Asgard_archaea/Eukaryota;3000001;DPANN/Euryarchaeota/TACK/Asgard_archaea/Eukaryota;131567;Cellular_organisms	10568
7994	Astyanax_mexicanus	7994;Astyanax_mexicanus;7991;Characiformes;186626;Otophysa;186625;Clupeocephala;7898;Actinopterygii;117571;Euteleostomi;35060;Gnathostomata;1261581;Vertebrata;5000011;Olfactores;7711;Chordata;33511;Deuterostomia;33213;Bilateria;6072;Eumetazoa;33208;Metazoa;3000015;Choanoflagellida/Metazoa;3000013;Filozoa;3000012;Holozoa;33154;Opisthokonta;3000011;Obazoa;163718;Amorpheae;2759;Eukaryota;3000004;Asg…	26698
8049	Gadus_morhua	8049;Gadus_morhua;8043;Gadiformes;123365;Neoteleostei;186625;Clupeocephala;7898;Actinopterygii;117571;Euteleostomi;35060;Gnathostomata;1261581;Vertebrata;5000011;Olfactores;7711;Chordata;33511;Deuterostomia;33213;Bilateria;6072;Eumetazoa;33208;Metazoa;3000015;Choanoflagellida/Metazoa;3000013;Filozoa;3000012;Holozoa;33154;Opisthokonta;3000011;Obazoa;163718;Amorpheae;2759;Eukaryota;3000004;Asgard_a…	20094
8083	Xiphophorus_maculatus	8083;Xiphophorus_maculatus;28738;Cyprinodontiformes;5000013;Beloniformes/Cyprinodontiformes;5000012;Cichliformes/Beloniformes/Cyprinodontiformes;1489872;Percomorphaceae;123365;Neoteleostei;186625;Clupeocephala;7898;Actinopterygii;117571;Euteleostomi;35060;Gnathostomata;1261581;Vertebrata;5000011;Olfactores;7711;Chordata;33511;Deuterostomia;33213;Bilateria;6072;Eumetazoa;33208;Metazoa;3000015;Choa…	23774
8090	Oryzias_latipes	8090;Oryzias_latipes;76071;Beloniformes;5000013;Beloniformes/Cyprinodontiformes;5000012;Cichliformes/Beloniformes/Cyprinodontiformes;1489872;Percomorphaceae;123365;Neoteleostei;186625;Clupeocephala;7898;Actinopterygii;117571;Euteleostomi;35060;Gnathostomata;1261581;Vertebrata;5000011;Olfactores;7711;Chordata;33511;Deuterostomia;33213;Bilateria;6072;Eumetazoa;33208;Metazoa;3000015;Choanoflagellida…	23622
8128	Oreochromis_niloticus	8128;Oreochromis_niloticus;1489911;Cichliformes;5000012;Cichliformes/Beloniformes/Cyprinodontiformes;1489872;Percomorphaceae;123365;Neoteleostei;186625;Clupeocephala;7898;Actinopterygii;117571;Euteleostomi;35060;Gnathostomata;1261581;Vertebrata;5000011;Olfactores;7711;Chordata;33511;Deuterostomia;33213;Bilateria;6072;Eumetazoa;33208;Metazoa;3000015;Choanoflagellida/Metazoa;3000013;Filozoa;3000012…	21436
81531	Choanoeca_perplexa	81531;Choanoeca_perplexa;28009;Choanoflagellida;3000015;Choanoflagellida/Metazoa;3000013;Filozoa;3000012;Holozoa;33154;Opisthokonta;3000011;Obazoa;163718;Amorpheae;2759;Eukaryota;3000004;Asgard_archaea/Eukaryota;3000003;TACK/Asgard_archaea/Eukaryota;3000002;Euryarchaeota/TACK/Asgard_archaea/Eukaryota;3000001;DPANN/Euryarchaeota/TACK/Asgard_archaea/Eukaryota;131567;Cellular_organisms	23213
81533	Acanthoeca_spectabilis	81533;Acanthoeca_spectabilis;28009;Choanoflagellida;3000015;Choanoflagellida/Metazoa;3000013;Filozoa;3000012;Holozoa;33154;Opisthokonta;3000011;Obazoa;163718;Amorpheae;2759;Eukaryota;3000004;Asgard_archaea/Eukaryota;3000003;TACK/Asgard_archaea/Eukaryota;3000002;Euryarchaeota/TACK/Asgard_archaea/Eukaryota;3000001;DPANN/Euryarchaeota/TACK/Asgard_archaea/Eukaryota;131567;Cellular_organisms	40467
81535	Stephanoeca_diplocostata	81535;Stephanoeca_diplocostata;28009;Choanoflagellida;3000015;Choanoflagellida/Metazoa;3000013;Filozoa;3000012;Holozoa;33154;Opisthokonta;3000011;Obazoa;163718;Amorpheae;2759;Eukaryota;3000004;Asgard_archaea/Eukaryota;3000003;TACK/Asgard_archaea/Eukaryota;3000002;Euryarchaeota/TACK/Asgard_archaea/Eukaryota;3000001;DPANN/Euryarchaeota/TACK/Asgard_archaea/Eukaryota;131567;Cellular_organisms	43380
83332	Mycobacterium_tuberculosis_h37rv	83332;Mycobacterium_tuberculosis_h37rv;2;Bacteria;131567;Cellular_organisms	4018
8364	Xenopus_tropicalis	8364;Xenopus_tropicalis;8292;Amphibia;32523;Tetrapoda;8287;Sarcopterygii;117571;Euteleostomi;35060;Gnathostomata;1261581;Vertebrata;5000011;Olfactores;7711;Chordata;33511;Deuterostomia;33213;Bilateria;6072;Eumetazoa;33208;Metazoa;3000015;Choanoflagellida/Metazoa;3000013;Filozoa;3000012;Holozoa;33154;Opisthokonta;3000011;Obazoa;163718;Amorpheae;2759;Eukaryota;3000004;Asgard_archaea/Eukaryota;30000…	18441
8478	Chrysemys_picta_bellii	8478;Chrysemys_picta_bellii;8459;Testudines;1329799;Archelosauria;32561;Diapsida;32524;Amniota;32523;Tetrapoda;8287;Sarcopterygii;117571;Euteleostomi;35060;Gnathostomata;1261581;Vertebrata;5000011;Olfactores;7711;Chordata;33511;Deuterostomia;33213;Bilateria;6072;Eumetazoa;33208;Metazoa;3000015;Choanoflagellida/Metazoa;3000013;Filozoa;3000012;Holozoa;33154;Opisthokonta;3000011;Obazoa;163718;Amorph…	21186
8502	Crocodylus_porosus	8502;Crocodylus_porosus;1294634;Crocodylia;8492;Archosauria;1329799;Archelosauria;32561;Diapsida;32524;Amniota;32523;Tetrapoda;8287;Sarcopterygii;117571;Euteleostomi;35060;Gnathostomata;1261581;Vertebrata;5000011;Olfactores;7711;Chordata;33511;Deuterostomia;33213;Bilateria;6072;Eumetazoa;33208;Metazoa;3000015;Choanoflagellida/Metazoa;3000013;Filozoa;3000012;Holozoa;33154;Opisthokonta;3000011;Obaz…	28675
857581	Moraxella_catarrhalis_7169	857581;Moraxella_catarrhalis_7169;2;Bacteria;131567;Cellular_organisms	1852
85962	Helicobacter_pylori_26695	85962;Helicobacter_pylori_26695;2;Bacteria;131567;Cellular_organisms	1566
86018	Salpingoeca_infusionum	86018;Salpingoeca_infusionum;28009;Choanoflagellida;3000015;Choanoflagellida/Metazoa;3000013;Filozoa;3000012;Holozoa;33154;Opisthokonta;3000011;Obazoa;163718;Amorpheae;2759;Eukaryota;3000004;Asgard_archaea/Eukaryota;3000003;TACK/Asgard_archaea/Eukaryota;3000002;Euryarchaeota/TACK/Asgard_archaea/Eukaryota;3000001;DPANN/Euryarchaeota/TACK/Asgard_archaea/Eukaryota;131567;Cellular_organisms	28123
861299	Gemmatirosa_kalamazoonesis	861299;Gemmatirosa_kalamazoonesis;2;Bacteria;131567;Cellular_organisms	6369
86635	Rhizopus_microsporus_var_microsporus	86635;Rhizopus_microsporus_var_microsporus;451507;Mucoromycotina;1913637;Mucoromycota;3000019;Dikarya/Mucoromycota;3000018;Fungi_2;3000017;Fungi_1;3000016;Holomycota;33154;Opisthokonta;3000011;Obazoa;163718;Amorpheae;2759;Eukaryota;3000004;Asgard_archaea/Eukaryota;3000003;TACK/Asgard_archaea/Eukaryota;3000002;Euryarchaeota/TACK/Asgard_archaea/Eukaryota;3000001;DPANN/Euryarchaeota/TACK/Asgard_arch…	11496
869212	Turneriella_parva_dsm_21527	869212;Turneriella_parva_dsm_21527;2;Bacteria;131567;Cellular_organisms	4139
880073	Caldithrix_abyssi_dsm_13497	880073;Caldithrix_abyssi_dsm_13497;2;Bacteria;131567;Cellular_organisms	3750
88036	Selaginella_moellendorffii	88036;Selaginella_moellendorffii;33090;Viridiplantae;3000009;Archaeplastida;3000007;Diaphoretickes;3000005;Excavata/Diaphoretickes;2759;Eukaryota;3000004;Asgard_archaea/Eukaryota;3000003;TACK/Asgard_archaea/Eukaryota;3000002;Euryarchaeota/TACK/Asgard_archaea/Eukaryota;3000001;DPANN/Euryarchaeota/TACK/Asgard_archaea/Eukaryota;131567;Cellular_organisms	34799
882	Desulfovibrio_vulgaris_str_hildenborough	882;Desulfovibrio_vulgaris_str_hildenborough;2;Bacteria;131567;Cellular_organisms	3531
883114	Helcococcus_kunzii_atcc_51366	883114;Helcococcus_kunzii_atcc_51366;2;Bacteria;131567;Cellular_organisms	1882
887929	Pseudoramibacter_alactolyticus_atcc_23263	887929;Pseudoramibacter_alactolyticus_atcc_23263;2;Bacteria;131567;Cellular_organisms	2515
9031	Gallus_gallus	9031;Gallus_gallus;8782;Aves;8492;Archosauria;1329799;Archelosauria;32561;Diapsida;32524;Amniota;32523;Tetrapoda;8287;Sarcopterygii;117571;Euteleostomi;35060;Gnathostomata;1261581;Vertebrata;5000011;Olfactores;7711;Chordata;33511;Deuterostomia;33213;Bilateria;6072;Eumetazoa;33208;Metazoa;3000015;Choanoflagellida/Metazoa;3000013;Filozoa;3000012;Holozoa;33154;Opisthokonta;3000011;Obazoa;163718;Amor…	16878
910310	Turicibacter_sp_hgf1	910310;Turicibacter_sp_hgf1;2;Bacteria;131567;Cellular_organisms	2815
910314	Dialister_microaerophilus_upii_345_e	910314;Dialister_microaerophilus_upii_345_e;2;Bacteria;131567;Cellular_organisms	1310
9258	Ornithorhynchus_anatinus	9258;Ornithorhynchus_anatinus;9254;Prototheria;40674;Mammalia;32524;Amniota;32523;Tetrapoda;8287;Sarcopterygii;117571;Euteleostomi;35060;Gnathostomata;1261581;Vertebrata;5000011;Olfactores;7711;Chordata;33511;Deuterostomia;33213;Bilateria;6072;Eumetazoa;33208;Metazoa;3000015;Choanoflagellida/Metazoa;3000013;Filozoa;3000012;Holozoa;33154;Opisthokonta;3000011;Obazoa;163718;Amorpheae;2759;Eukaryota;…	21698
926550	Caldilinea_aerophila_dsm_14535_nbrc_104270	926550;Caldilinea_aerophila_dsm_14535_nbrc_104270;2;Bacteria;131567;Cellular_organisms	4119
926571	Nitrososphaera_viennensis_en76	926571;Nitrososphaera_viennensis_en76;651137;Thaumarchaeota;3000100;Candidatus_Bathyarchaeota/Thaumarchaeota;1783275;TACK;3000003;TACK/Asgard_archaea/Eukaryota;3000002;Euryarchaeota/TACK/Asgard_archaea/Eukaryota;3000001;DPANN/Euryarchaeota/TACK/Asgard_archaea/Eukaryota;131567;Cellular_organisms	3123
9305	Sarcophilus_harrisii	9305;Sarcophilus_harrisii;9263;Metatheria;722675;Theria;40674;Mammalia;32524;Amniota;32523;Tetrapoda;8287;Sarcopterygii;117571;Euteleostomi;35060;Gnathostomata;1261581;Vertebrata;5000011;Olfactores;7711;Chordata;33511;Deuterostomia;33213;Bilateria;6072;Eumetazoa;33208;Metazoa;3000015;Choanoflagellida/Metazoa;3000013;Filozoa;3000012;Holozoa;33154;Opisthokonta;3000011;Obazoa;163718;Amorpheae;2759;E…	18787
9315	Notamacropus_eugenii	9315;Notamacropus_eugenii;9263;Metatheria;722675;Theria;40674;Mammalia;32524;Amniota;32523;Tetrapoda;8287;Sarcopterygii;117571;Euteleostomi;35060;Gnathostomata;1261581;Vertebrata;5000011;Olfactores;7711;Chordata;33511;Deuterostomia;33213;Bilateria;6072;Eumetazoa;33208;Metazoa;3000015;Choanoflagellida/Metazoa;3000013;Filozoa;3000012;Holozoa;33154;Opisthokonta;3000011;Obazoa;163718;Amorpheae;2759;E…	15289
9358	Choloepus_hoffmanni	9358;Choloepus_hoffmanni;9348;Xenarthra;9347;Placentalia;722675;Theria;40674;Mammalia;32524;Amniota;32523;Tetrapoda;8287;Sarcopterygii;117571;Euteleostomi;35060;Gnathostomata;1261581;Vertebrata;5000011;Olfactores;7711;Chordata;33511;Deuterostomia;33213;Bilateria;6072;Eumetazoa;33208;Metazoa;3000015;Choanoflagellida/Metazoa;3000013;Filozoa;3000012;Holozoa;33154;Opisthokonta;3000011;Obazoa;163718;A…	12392
9361	Dasypus_novemcinctus	9361;Dasypus_novemcinctus;9348;Xenarthra;9347;Placentalia;722675;Theria;40674;Mammalia;32524;Amniota;32523;Tetrapoda;8287;Sarcopterygii;117571;Euteleostomi;35060;Gnathostomata;1261581;Vertebrata;5000011;Olfactores;7711;Chordata;33511;Deuterostomia;33213;Bilateria;6072;Eumetazoa;33208;Metazoa;3000015;Choanoflagellida/Metazoa;3000013;Filozoa;3000012;Holozoa;33154;Opisthokonta;3000011;Obazoa;163718;…	22711
9365	Erinaceus_europaeus	9365;Erinaceus_europaeus;9362;Eulipotyphla;314145;Laurasiatheria;1437010;Boreoeutheria;9347;Placentalia;722675;Theria;40674;Mammalia;32524;Amniota;32523;Tetrapoda;8287;Sarcopterygii;117571;Euteleostomi;35060;Gnathostomata;1261581;Vertebrata;5000011;Olfactores;7711;Chordata;33511;Deuterostomia;33213;Bilateria;6072;Eumetazoa;33208;Metazoa;3000015;Choanoflagellida/Metazoa;3000013;Filozoa;3000012;Hol…	14600
9371	Echinops_telfairi	9371;Echinops_telfairi;311790;Afrotheria;9347;Placentalia;722675;Theria;40674;Mammalia;32524;Amniota;32523;Tetrapoda;8287;Sarcopterygii;117571;Euteleostomi;35060;Gnathostomata;1261581;Vertebrata;5000011;Olfactores;7711;Chordata;33511;Deuterostomia;33213;Bilateria;6072;Eumetazoa;33208;Metazoa;3000015;Choanoflagellida/Metazoa;3000013;Filozoa;3000012;Holozoa;33154;Opisthokonta;3000011;Obazoa;163718;…	16574
937450	Oxalobacteraceae_bacterium_imcc9480	937450;Oxalobacteraceae_bacterium_imcc9480;2;Bacteria;131567;Cellular_organisms	4019
940295	Ignicoccus_islandicus_dsm_13165	940295;Ignicoccus_islandicus_dsm_13165;28889;Crenarchaeota;1783275;TACK;3000003;TACK/Asgard_archaea/Eukaryota;3000002;Euryarchaeota/TACK/Asgard_archaea/Eukaryota;3000001;DPANN/Euryarchaeota/TACK/Asgard_archaea/Eukaryota;131567;Cellular_organisms	1511
945713	Ignavibacterium_album_jcm_16511	945713;Ignavibacterium_album_jcm_16511;2;Bacteria;131567;Cellular_organisms	3195
946362	Salpingoeca_rosetta	946362;Salpingoeca_rosetta;28009;Choanoflagellida;3000015;Choanoflagellida/Metazoa;3000013;Filozoa;3000012;Holozoa;33154;Opisthokonta;3000011;Obazoa;163718;Amorpheae;2759;Eukaryota;3000004;Asgard_archaea/Eukaryota;3000003;TACK/Asgard_archaea/Eukaryota;3000002;Euryarchaeota/TACK/Asgard_archaea/Eukaryota;3000001;DPANN/Euryarchaeota/TACK/Asgard_archaea/Eukaryota;131567;Cellular_organisms	11620
9483	Callithrix_jacchus	9483;Callithrix_jacchus;9479;Platyrrhini;314293;Simiiformes;376913;Haplorrhini;9443;Primates;5000015;Euarchonta;314146;Euarchontoglires;1437010;Boreoeutheria;9347;Placentalia;722675;Theria;40674;Mammalia;32524;Amniota;32523;Tetrapoda;8287;Sarcopterygii;117571;Euteleostomi;35060;Gnathostomata;1261581;Vertebrata;5000011;Olfactores;7711;Chordata;33511;Deuterostomia;33213;Bilateria;6072;Eumetazoa;332…	19689
9555	Papio_anubis	9555;Papio_anubis;9527;Cercopithecidae;9526;Catarrhini;314293;Simiiformes;376913;Haplorrhini;9443;Primates;5000015;Euarchonta;314146;Euarchontoglires;1437010;Boreoeutheria;9347;Placentalia;722675;Theria;40674;Mammalia;32524;Amniota;32523;Tetrapoda;8287;Sarcopterygii;117571;Euteleostomi;35060;Gnathostomata;1261581;Vertebrata;5000011;Olfactores;7711;Chordata;33511;Deuterostomia;33213;Bilateria;6072…	66658
9568	Mandrillus_leucophaeus	9568;Mandrillus_leucophaeus;9527;Cercopithecidae;9526;Catarrhini;314293;Simiiformes;376913;Haplorrhini;9443;Primates;5000015;Euarchonta;314146;Euarchontoglires;1437010;Boreoeutheria;9347;Placentalia;722675;Theria;40674;Mammalia;32524;Amniota;32523;Tetrapoda;8287;Sarcopterygii;117571;Euteleostomi;35060;Gnathostomata;1261581;Vertebrata;5000011;Olfactores;7711;Chordata;33511;Deuterostomia;33213;Bila…	20840
9593	Gorilla_gorilla	9593;Gorilla_gorilla;499232;Gorilla;207598;Homininae;9604;Hominidae;314295;Hominoidea;9526;Catarrhini;314293;Simiiformes;376913;Haplorrhini;9443;Primates;5000015;Euarchonta;314146;Euarchontoglires;1437010;Boreoeutheria;9347;Placentalia;722675;Theria;40674;Mammalia;32524;Amniota;32523;Tetrapoda;8287;Sarcopterygii;117571;Euteleostomi;35060;Gnathostomata;1261581;Vertebrata;5000011;Olfactores;7711;Ch…	21793
9597	Pan_paniscus	9597;Pan_paniscus;9596;Pan;5000016;Hominini;207598;Homininae;9604;Hominidae;314295;Hominoidea;9526;Catarrhini;314293;Simiiformes;376913;Haplorrhini;9443;Primates;5000015;Euarchonta;314146;Euarchontoglires;1437010;Boreoeutheria;9347;Placentalia;722675;Theria;40674;Mammalia;32524;Amniota;32523;Tetrapoda;8287;Sarcopterygii;117571;Euteleostomi;35060;Gnathostomata;1261581;Vertebrata;5000011;Olfactores…	21209
9598	Pan_troglodytes	9598;Pan_troglodytes;9596;Pan;5000016;Hominini;207598;Homininae;9604;Hominidae;314295;Hominoidea;9526;Catarrhini;314293;Simiiformes;376913;Haplorrhini;9443;Primates;5000015;Euarchonta;314146;Euarchontoglires;1437010;Boreoeutheria;9347;Placentalia;722675;Theria;40674;Mammalia;32524;Amniota;32523;Tetrapoda;8287;Sarcopterygii;117571;Euteleostomi;35060;Gnathostomata;1261581;Vertebrata;5000011;Olfacto…	23533
9601	Pongo_abelii	9601;Pongo_abelii;607660;Ponginae;9604;Hominidae;314295;Hominoidea;9526;Catarrhini;314293;Simiiformes;376913;Haplorrhini;9443;Primates;5000015;Euarchonta;314146;Euarchontoglires;1437010;Boreoeutheria;9347;Placentalia;722675;Theria;40674;Mammalia;32524;Amniota;32523;Tetrapoda;8287;Sarcopterygii;117571;Euteleostomi;35060;Gnathostomata;1261581;Vertebrata;5000011;Olfactores;7711;Chordata;33511;Deuter…	20423
9606	Homo_sapiens	9606;Homo_sapiens;5000017;Homo_sapiens_node;5000016;Hominini;207598;Homininae;9604;Hominidae;314295;Hominoidea;9526;Catarrhini;314293;Simiiformes;376913;Haplorrhini;9443;Primates;5000015;Euarchonta;314146;Euarchontoglires;1437010;Boreoeutheria;9347;Placentalia;722675;Theria;40674;Mammalia;32524;Amniota;32523;Tetrapoda;8287;Sarcopterygii;117571;Euteleostomi;35060;Gnathostomata;1261581;Vertebrata;5…	23356
9646	Ailuropoda_melanoleuca	9646;Ailuropoda_melanoleuca;33554;Carnivora;314145;Laurasiatheria;1437010;Boreoeutheria;9347;Placentalia;722675;Theria;40674;Mammalia;32524;Amniota;32523;Tetrapoda;8287;Sarcopterygii;117571;Euteleostomi;35060;Gnathostomata;1261581;Vertebrata;5000011;Olfactores;7711;Chordata;33511;Deuterostomia;33213;Bilateria;6072;Eumetazoa;33208;Metazoa;3000015;Choanoflagellida/Metazoa;3000013;Filozoa;3000012;Ho…	19342
9669	Mustela_putorius_furo	9669;Mustela_putorius_furo;33554;Carnivora;314145;Laurasiatheria;1437010;Boreoeutheria;9347;Placentalia;722675;Theria;40674;Mammalia;32524;Amniota;32523;Tetrapoda;8287;Sarcopterygii;117571;Euteleostomi;35060;Gnathostomata;1261581;Vertebrata;5000011;Olfactores;7711;Chordata;33511;Deuterostomia;33213;Bilateria;6072;Eumetazoa;33208;Metazoa;3000015;Choanoflagellida/Metazoa;3000013;Filozoa;3000012;Hol…	19909
9685	Felis_catus	9685;Felis_catus;33554;Carnivora;314145;Laurasiatheria;1437010;Boreoeutheria;9347;Placentalia;722675;Theria;40674;Mammalia;32524;Amniota;32523;Tetrapoda;8287;Sarcopterygii;117571;Euteleostomi;35060;Gnathostomata;1261581;Vertebrata;5000011;Olfactores;7711;Chordata;33511;Deuterostomia;33213;Bilateria;6072;Eumetazoa;33208;Metazoa;3000015;Choanoflagellida/Metazoa;3000013;Filozoa;3000012;Holozoa;33154…	19445
9739	Tursiops_truncatus	9739;Tursiops_truncatus;9721;Cetacea;91561;Cetartiodactyla;314145;Laurasiatheria;1437010;Boreoeutheria;9347;Placentalia;722675;Theria;40674;Mammalia;32524;Amniota;32523;Tetrapoda;8287;Sarcopterygii;117571;Euteleostomi;35060;Gnathostomata;1261581;Vertebrata;5000011;Olfactores;7711;Chordata;33511;Deuterostomia;33213;Bilateria;6072;Eumetazoa;33208;Metazoa;3000015;Choanoflagellida/Metazoa;3000013;Fil…	16549
9755	Physeter_catodon	9755;Physeter_catodon;9721;Cetacea;91561;Cetartiodactyla;314145;Laurasiatheria;1437010;Boreoeutheria;9347;Placentalia;722675;Theria;40674;Mammalia;32524;Amniota;32523;Tetrapoda;8287;Sarcopterygii;117571;Euteleostomi;35060;Gnathostomata;1261581;Vertebrata;5000011;Olfactores;7711;Chordata;33511;Deuterostomia;33213;Bilateria;6072;Eumetazoa;33208;Metazoa;3000015;Choanoflagellida/Metazoa;3000013;Filoz…	38098
9785	Loxodonta_africana	9785;Loxodonta_africana;311790;Afrotheria;9347;Placentalia;722675;Theria;40674;Mammalia;32524;Amniota;32523;Tetrapoda;8287;Sarcopterygii;117571;Euteleostomi;35060;Gnathostomata;1261581;Vertebrata;5000011;Olfactores;7711;Chordata;33511;Deuterostomia;33213;Bilateria;6072;Eumetazoa;33208;Metazoa;3000015;Choanoflagellida/Metazoa;3000013;Filozoa;3000012;Holozoa;33154;Opisthokonta;3000011;Obazoa;163718…	20032
9796	Equus_caballus	9796;Equus_caballus;9787;Perissodactyla;314145;Laurasiatheria;1437010;Boreoeutheria;9347;Placentalia;722675;Theria;40674;Mammalia;32524;Amniota;32523;Tetrapoda;8287;Sarcopterygii;117571;Euteleostomi;35060;Gnathostomata;1261581;Vertebrata;5000011;Olfactores;7711;Chordata;33511;Deuterostomia;33213;Bilateria;6072;Eumetazoa;33208;Metazoa;3000015;Choanoflagellida/Metazoa;3000013;Filozoa;3000012;Holozo…	21559
981222	Chloracidobacterium_thermophilum_b	981222;Chloracidobacterium_thermophilum_b;2;Bacteria;131567;Cellular_organisms	3054
9813	Procavia_capensis	9813;Procavia_capensis;311790;Afrotheria;9347;Placentalia;722675;Theria;40674;Mammalia;32524;Amniota;32523;Tetrapoda;8287;Sarcopterygii;117571;Euteleostomi;35060;Gnathostomata;1261581;Vertebrata;5000011;Olfactores;7711;Chordata;33511;Deuterostomia;33213;Bilateria;6072;Eumetazoa;33208;Metazoa;3000015;Choanoflagellida/Metazoa;3000013;Filozoa;3000012;Holozoa;33154;Opisthokonta;3000011;Obazoa;163718;…	16056
9818	Orycteropus_afer	9818;Orycteropus_afer;311790;Afrotheria;9347;Placentalia;722675;Theria;40674;Mammalia;32524;Amniota;32523;Tetrapoda;8287;Sarcopterygii;117571;Euteleostomi;35060;Gnathostomata;1261581;Vertebrata;5000011;Olfactores;7711;Chordata;33511;Deuterostomia;33213;Bilateria;6072;Eumetazoa;33208;Metazoa;3000015;Choanoflagellida/Metazoa;3000013;Filozoa;3000012;Holozoa;33154;Opisthokonta;3000011;Obazoa;163718;A…	25543
9823	Sus_scrofa	9823;Sus_scrofa;35497;Suina;91561;Cetartiodactyla;314145;Laurasiatheria;1437010;Boreoeutheria;9347;Placentalia;722675;Theria;40674;Mammalia;32524;Amniota;32523;Tetrapoda;8287;Sarcopterygii;117571;Euteleostomi;35060;Gnathostomata;1261581;Vertebrata;5000011;Olfactores;7711;Chordata;33511;Deuterostomia;33213;Bilateria;6072;Eumetazoa;33208;Metazoa;3000015;Choanoflagellida/Metazoa;3000013;Filozoa;3000…	22452
98351	Corallochytrium_limacisporum	98351;Corallochytrium_limacisporum;5000006;Corallochytrea;5000001;Teretosporea;3000012;Holozoa;33154;Opisthokonta;3000011;Obazoa;163718;Amorpheae;2759;Eukaryota;3000004;Asgard_archaea/Eukaryota;3000003;TACK/Asgard_archaea/Eukaryota;3000002;Euryarchaeota/TACK/Asgard_archaea/Eukaryota;3000001;DPANN/Euryarchaeota/TACK/Asgard_archaea/Eukaryota;131567;Cellular_organisms	7535
985053	Vulcanisaeta_moutnovskia_768_28	985053;Vulcanisaeta_moutnovskia_768_28;28889;Crenarchaeota;1783275;TACK;3000003;TACK/Asgard_archaea/Eukaryota;3000002;Euryarchaeota/TACK/Asgard_archaea/Eukaryota;3000001;DPANN/Euryarchaeota/TACK/Asgard_archaea/Eukaryota;131567;Cellular_organisms	2320
988480	Rozella_allomycis_csf55	988480;Rozella_allomycis_csf55;1031332;Cryptomycota;5e+06;Cryptomycota/Microsporidia;3000017;Fungi_1;3000016;Holomycota;33154;Opisthokonta;3000011;Obazoa;163718;Amorpheae;2759;Eukaryota;3000004;Asgard_archaea/Eukaryota;3000003;TACK/Asgard_archaea/Eukaryota;3000002;Euryarchaeota/TACK/Asgard_archaea/Eukaryota;3000001;DPANN/Euryarchaeota/TACK/Asgard_archaea/Eukaryota;131567;Cellular_organisms	6350
99287	Salmonella_enterica_subsp_enterica_serovar_typhimurium_str_lt2	99287;Salmonella_enterica_subsp_enterica_serovar_typhimurium_str_lt2;2;Bacteria;131567;Cellular_organisms	4554
993070	Arthrobacter_enclensis	993070;Arthrobacter_enclensis;2;Bacteria;131567;Cellular_organisms	3738
9940	Ovis_aries	9940;Ovis_aries;9845;Ruminantia;91561;Cetartiodactyla;314145;Laurasiatheria;1437010;Boreoeutheria;9347;Placentalia;722675;Theria;40674;Mammalia;32524;Amniota;32523;Tetrapoda;8287;Sarcopterygii;117571;Euteleostomi;35060;Gnathostomata;1261581;Vertebrata;5000011;Olfactores;7711;Chordata;33511;Deuterostomia;33213;Bilateria;6072;Eumetazoa;33208;Metazoa;3000015;Choanoflagellida/Metazoa;3000013;Filozoa;…	20920
9978	Ochotona_princeps	9978;Ochotona_princeps;9975;Lagomorpha;314147;Glires;314146;Euarchontoglires;1437010;Boreoeutheria;9347;Placentalia;722675;Theria;40674;Mammalia;32524;Amniota;32523;Tetrapoda;8287;Sarcopterygii;117571;Euteleostomi;35060;Gnathostomata;1261581;Vertebrata;5000011;Olfactores;7711;Chordata;33511;Deuterostomia;33213;Bilateria;6072;Eumetazoa;33208;Metazoa;3000015;Choanoflagellida/Metazoa;3000013;Filozoa…	16005
9986	Oryctolagus_cuniculus	9986;Oryctolagus_cuniculus;9975;Lagomorpha;314147;Glires;314146;Euarchontoglires;1437010;Boreoeutheria;9347;Placentalia;722675;Theria;40674;Mammalia;32524;Amniota;32523;Tetrapoda;8287;Sarcopterygii;117571;Euteleostomi;35060;Gnathostomata;1261581;Vertebrata;5000011;Olfactores;7711;Chordata;33511;Deuterostomia;33213;Bilateria;6072;Eumetazoa;33208;Metazoa;3000015;Choanoflagellida/Metazoa;3000013;Fil…	19292
99883	Tetraodon_nigroviridis	99883;Tetraodon_nigroviridis;31022;Tetraodontiformes;5000014;Perciformes/Tetraodontiformes;1489872;Percomorphaceae;123365;Neoteleostei;186625;Clupeocephala;7898;Actinopterygii;117571;Euteleostomi;35060;Gnathostomata;1261581;Vertebrata;5000011;Olfactores;7711;Chordata;33511;Deuterostomia;33213;Bilateria;6072;Eumetazoa;33208;Metazoa;3000015;Choanoflagellida/Metazoa;3000013;Filozoa;3000012;Holozoa;3…	19601
9994	Marmota_marmota_marmota	9994;Marmota_marmota_marmota;33553;Sciuromorpha;9989;Rodentia;314147;Glires;314146;Euarchontoglires;1437010;Boreoeutheria;9347;Placentalia;722675;Theria;40674;Mammalia;32524;Amniota;32523;Tetrapoda;8287;Sarcopterygii;117571;Euteleostomi;35060;Gnathostomata;1261581;Vertebrata;5000011;Olfactores;7711;Chordata;33511;Deuterostomia;33213;Bilateria;6072;Eumetazoa;33208;Metazoa;3000015;Choanoflagellida/…	20389
999415	Eggerthia_catenaformis_ot_569_dsm_20559	999415;Eggerthia_catenaformis_ot_569_dsm_20559;2;Bacteria;131567;Cellular_organisms	1884
999894	Thermosulfurimonas_dismutans	999894;Thermosulfurimonas_dismutans;2;Bacteria;131567;Cellular_organisms	2159

## Sheet: Supplementary Table 4
Supplementary Table 4. Significantly enriched GO terms using genes unique to immature chondrocytes.
ID	Description	p.adjust
GO:0006024	glycosaminoglycan biosynthetic process	0.00437138
GO:0006023	aminoglycan biosynthetic process	0.00519803
GO:0030203	glycosaminoglycan metabolic process	0.0109533
GO:0006022	aminoglycan metabolic process	0.0182378
GO:0051216	cartilage development	0.00371341
GO:0006271	DNA strand elongation involved in DNA replication	0.00437138
GO:0006281	DNA repair	0.00439511
GO:0006270	DNA replication initiation	0.00519803
GO:0022616	DNA strand elongation	0.0113752
GO:0006260	DNA replication	0.0165026
GO:0006261	DNA-dependent DNA replication	0.0182378
GO:0009225	nucleotide-sugar metabolic process	0.00524577
GO:0043967	histone H4 acetylation	0.0133121
GO:0050650	chondroitin sulfate proteoglycan biosynthetic process	0.00371341
GO:0030166	proteoglycan biosynthetic process	0.00519803
GO:0050654	chondroitin sulfate proteoglycan metabolic process	0.00578399
GO:0006029	proteoglycan metabolic process	0.0182378
GO:0030206	chondroitin sulfate biosynthetic process	0.0326009
GO:0048705	skeletal system morphogenesis	0.0351707
GO:0006520	cellular amino acid metabolic process	0.00288644
GO:0008652	cellular amino acid biosynthetic process	0.00371341
GO:0034660	ncRNA metabolic process	0.00452005
GO:0061448	connective tissue development	0.00519803
GO:0043968	histone H2A acetylation	0.00575958
GO:1901607	alpha-amino acid biosynthetic process	0.00575958
GO:0018205	peptidyl-lysine modification	0.011697
GO:2001243	negative regulation of intrinsic apoptotic signaling pathway	0.0174215
GO:0015780	nucleotide-sugar transmembrane transport	0.0178102
GO:1901605	alpha-amino acid metabolic process	0.0178102
GO:0030970	retrograde protein transport, ER to cytosol	0.0181365
GO:0031639	plasminogen activation	0.0181365
GO:1903513	endoplasmic reticulum to cytosol transport	0.0181365
GO:0009101	glycoprotein biosynthetic process	0.0198994
GO:0072594	establishment of protein localization to organelle	0.0198994
GO:0018126	protein hydroxylation	0.0199728
GO:0000727	double-strand break repair via break-induced replication	0.0217969
GO:0035999	tetrahydrofolate interconversion	0.0273016
GO:0010755	regulation of plasminogen activation	0.0326009
GO:0072521	purine-containing compound metabolic process	0.0327454
GO:0009150	purine ribonucleotide metabolic process	0.0345243
GO:0008380	RNA splicing	0.0350308
GO:0009265	2'-deoxyribonucleotide biosynthetic process	0.0350308
GO:0046385	deoxyribose phosphate biosynthetic process	0.0350308
GO:0034976	response to endoplasmic reticulum stress	0.0350308
GO:0006399	tRNA metabolic process	0.0350308
GO:0044344	cellular response to fibroblast growth factor stimulus	0.0350308
GO:2001233	regulation of apoptotic signaling pathway	0.0350308
GO:0032200	telomere organization	0.0351707
GO:0071774	response to fibroblast growth factor	0.0365832
GO:0034470	ncRNA processing	0.0410659
GO:0009259	ribonucleotide metabolic process	0.0422322
GO:0006163	purine nucleotide metabolic process	0.0477022
GO:0009263	deoxyribonucleotide biosynthetic process	0.048205
GO:0006284	base-excision repair	0.048205
GO:0006418	tRNA aminoacylation for protein translation	0.048205

## Sheet: Supplementary Table 5
Supplementary Table 5. Significantly enriched GO terms using genes unique to osteoblasts.
ID	Description	p.adjust
GO:0030198	extracellular matrix organization	0.0261793
GO:0043062	extracellular structure organization	0.0261793
GO:0045229	external encapsulating structure organization	0.0261793
GO:0030326	embryonic limb morphogenesis	0.0246016
GO:0035113	embryonic appendage morphogenesis	0.0246016
GO:0035107	appendage morphogenesis	0.0261793
GO:0035108	limb morphogenesis	0.0261793
GO:0048736	appendage development	0.0361657
GO:0060173	limb development	0.0361657
GO:0010464	regulation of mesenchymal cell proliferation	0.00233644
GO:0010463	mesenchymal cell proliferation	0.00310159
GO:0001503	ossification	0.00812963
GO:0070167	regulation of biomineral tissue development	0.0494117
GO:0110149	regulation of biomineralization	0.0494117
GO:0048705	skeletal system morphogenesis	0.0246016
GO:0048701	embryonic cranial skeleton morphogenesis	0.0246016
GO:1904888	cranial skeletal system development	0.0270811
GO:0048704	embryonic skeletal system morphogenesis	0.0494117
GO:0061448	connective tissue development	0.00812963
GO:0090596	sensory organ morphogenesis	0.011307
GO:0031346	positive regulation of cell projection organization	0.0261793
GO:0050673	epithelial cell proliferation	0.0261793
GO:0051216	cartilage development	0.0143661
GO:2000146	negative regulation of cell motility	0.0261793
GO:0051271	negative regulation of cellular component movement	0.0261793
GO:0040013	negative regulation of locomotion	0.0341714
GO:0050678	regulation of epithelial cell proliferation	0.0494117
GO:0045185	maintenance of protein location	0.0484908
GO:0090263	positive regulation of canonical Wnt signaling pathway	0.0494117
GO:1900025	negative regulation of substrate adhesion-dependent cell spreading	0.0261793
GO:0010771	negative regulation of cell morphogenesis involved in differentiation	0.0261793
GO:0042474	middle ear morphogenesis	0.0484908
GO:0042573	retinoic acid metabolic process	0.0494117

## Sheet: Supplementary Table 6
Supplementary Table 6. Significantly enriched GO terms using genes unique to hypertrophic chondrocytes.
ID	Description	p.adjust
GO:0097193	intrinsic apoptotic signaling pathway	7.90028e-09
GO:0008630	intrinsic apoptotic signaling pathway in response to DNA damage	9.4985e-08
GO:2001233	regulation of apoptotic signaling pathway	1.30783e-05
GO:0042771	intrinsic apoptotic signaling pathway in response to DNA damage by p53 class mediator	2.07224e-05
GO:0051402	neuron apoptotic process	2.36582e-05
GO:0043523	regulation of neuron apoptotic process	2.5488e-05
GO:2001242	regulation of intrinsic apoptotic signaling pathway	7.03206e-05
GO:0072332	intrinsic apoptotic signaling pathway by p53 class mediator	0.000125687
GO:0097191	extrinsic apoptotic signaling pathway	0.000138782
GO:2001236	regulation of extrinsic apoptotic signaling pathway	0.000767603
GO:2001234	negative regulation of apoptotic signaling pathway	0.000855792
GO:2001235	positive regulation of apoptotic signaling pathway	0.00254084
GO:2001243	negative regulation of intrinsic apoptotic signaling pathway	0.00513197
GO:0006914	autophagy	3.97947e-06
GO:0061919	process utilizing autophagic mechanism	3.97947e-06
GO:0016236	macroautophagy	5.6315e-05
GO:0000045	autophagosome assembly	0.00329997
GO:1905037	autophagosome organization	0.00484207
GO:0010506	regulation of autophagy	0.00637482
GO:0000422	autophagy of mitochondrion	0.00664606
GO:0010508	positive regulation of autophagy	0.0228542
GO:0097352	autophagosome maturation	0.0346602
GO:0060348	bone development	6.028e-05
GO:0001649	osteoblast differentiation	0.00152064
GO:0060349	bone morphogenesis	0.00266525
GO:0045669	positive regulation of osteoblast differentiation	0.00279281
GO:0045667	regulation of osteoblast differentiation	0.00616111
GO:0051216	cartilage development	0.0106375
GO:0061035	regulation of cartilage development	0.0153188
GO:0002062	chondrocyte differentiation	0.0238383
GO:0032970	regulation of actin filament-based process	1.1243e-05
GO:0032956	regulation of actin cytoskeleton organization	1.49837e-05
GO:0031532	actin cytoskeleton reorganization	4.21304e-05
GO:0110053	regulation of actin filament organization	0.000807214
GO:0007015	actin filament organization	0.00115548
GO:0031032	actomyosin structure organization	0.00494779
GO:0030834	regulation of actin filament depolymerization	0.00507565
GO:0030041	actin filament polymerization	0.00513197
GO:0030833	regulation of actin filament polymerization	0.00570167
GO:0030832	regulation of actin filament length	0.00594331
GO:0051017	actin filament bundle assembly	0.0109788
GO:0051494	negative regulation of cytoskeleton organization	0.012262
GO:0061572	actin filament bundle organization	0.012262
GO:0051495	positive regulation of cytoskeleton organization	0.0188475
GO:0030198	extracellular matrix organization	0.00462244
GO:0043062	extracellular structure organization	0.00479968
GO:0045229	external encapsulating structure organization	0.00494779
GO:0070278	extracellular matrix constituent secretion	0.0437323
GO:0045444	fat cell differentiation	0.000349053
GO:0045598	regulation of fat cell differentiation	0.00381187
GO:0050873	brown fat cell differentiation	0.00659637
GO:0048762	mesenchymal cell differentiation	0.0122773
GO:0060485	mesenchyme development	0.0326852
GO:0010463	mesenchymal cell proliferation	0.0472778
GO:0001503	ossification	1.07722e-05
GO:0030278	regulation of ossification	0.00507565
GO:0001958	endochondral ossification	0.0263653
GO:0036075	replacement ossification	0.0263653
GO:0032535	regulation of cellular component size	0.00127214
GO:0001558	regulation of cell growth	0.0170929
GO:0048705	skeletal system morphogenesis	0.0233745
GO:1901214	regulation of neuron death	1.10305e-07
GO:0070997	neuron death	1.65426e-07
GO:0048545	response to steroid hormone	4.05638e-07
GO:1901653	cellular response to peptide	1.75352e-06
GO:0071375	cellular response to peptide hormone stimulus	2.19341e-06
GO:0030522	intracellular receptor signaling pathway	2.19341e-06
GO:0031647	regulation of protein stability	3.97947e-06
GO:0071383	cellular response to steroid hormone stimulus	1.30783e-05
GO:0034504	protein localization to nucleus	1.77078e-05
GO:1901652	response to peptide	1.77284e-05
GO:0045765	regulation of angiogenesis	1.79133e-05
GO:1901342	regulation of vasculature development	2.15421e-05
GO:0022411	cellular component disassembly	2.51886e-05
GO:0043434	response to peptide hormone	3.02826e-05
GO:0031396	regulation of protein ubiquitination	4.21304e-05
GO:0031398	positive regulation of protein ubiquitination	4.21304e-05
GO:0009896	positive regulation of catabolic process	4.21304e-05
GO:2000637	positive regulation of gene silencing by miRNA	4.21304e-05
GO:0033002	muscle cell proliferation	5.34235e-05
GO:0060148	positive regulation of posttranscriptional gene silencing	5.34235e-05
GO:0001667	ameboidal-type cell migration	5.58611e-05
GO:0033157	regulation of intracellular protein transport	5.6315e-05
GO:0043161	proteasome-mediated ubiquitin-dependent protein catabolic process	5.6315e-05
GO:0051090	regulation of DNA-binding transcription factor activity	5.6315e-05
GO:0071900	regulation of protein serine/threonine kinase activity	5.6315e-05
GO:0007160	cell-matrix adhesion	6.39949e-05
GO:0043401	steroid hormone mediated signaling pathway	7.10771e-05
GO:0017038	protein import	7.52287e-05
GO:0090287	regulation of cellular response to growth factor stimulus	7.92054e-05
GO:0071559	response to transforming growth factor beta	9.04435e-05
GO:0060537	muscle tissue development	0.00011014
GO:0031331	positive regulation of cellular catabolic process	0.000125687
GO:0018209	peptidyl-serine modification	0.000125687
GO:0030177	positive regulation of Wnt signaling pathway	0.000130585
GO:0070936	protein K48-linked ubiquitination	0.000130585
GO:0007179	transforming growth factor beta receptor signaling pathway	0.000132874
GO:0042176	regulation of protein catabolic process	0.000145642
GO:0032869	cellular response to insulin stimulus	0.000176311
GO:0008286	insulin receptor signaling pathway	0.000180711
GO:0032868	response to insulin	0.00018351
GO:0022604	regulation of cell morphogenesis	0.00018351
GO:0014706	striated muscle tissue development	0.00018351
GO:0071560	cellular response to transforming growth factor beta stimulus	0.00018351
GO:1903322	positive regulation of protein modification by small protein conjugation or removal	0.00019691
GO:0046824	positive regulation of nucleocytoplasmic transport	0.000198033
GO:0043502	regulation of muscle adaptation	0.000201553
GO:0150115	cell-substrate junction organization	0.000221745
GO:0010631	epithelial cell migration	0.000221745
GO:1903320	regulation of protein modification by small protein conjugation or removal	0.000224463
GO:0001666	response to hypoxia	0.000228159
GO:0090132	epithelium migration	0.000239029
GO:0048008	platelet-derived growth factor receptor signaling pathway	0.000257851
GO:0031589	cell-substrate adhesion	0.000257851
GO:0090130	tissue migration	0.000257851
GO:0007265	Ras protein signal transduction	0.000298594
GO:0007178	transmembrane receptor protein serine/threonine kinase signaling pathway	0.000305956
GO:0043542	endothelial cell migration	0.000341008
GO:0006470	protein dephosphorylation	0.000341008
GO:0032386	regulation of intracellular transport	0.000349053
GO:0072594	establishment of protein localization to organelle	0.000362029
GO:0071478	cellular response to radiation	0.000395909
GO:0030518	intracellular steroid hormone receptor signaling pathway	0.000440749
GO:0010594	regulation of endothelial cell migration	0.00045402
GO:0007044	cell-substrate junction assembly	0.000456636
GO:0150116	regulation of cell-substrate junction organization	0.000458934
GO:0018105	peptidyl-serine phosphorylation	0.000464682
GO:0032103	positive regulation of response to external stimulus	0.000464682
GO:0008360	regulation of cell shape	0.00049088
GO:1903362	regulation of cellular protein catabolic process	0.000498326
GO:0007264	small GTPase mediated signal transduction	0.000516804
GO:0001952	regulation of cell-matrix adhesion	0.000519354
GO:0046822	regulation of nucleocytoplasmic transport	0.000519354
GO:0090316	positive regulation of intracellular protein transport	0.000519975
GO:0048660	regulation of smooth muscle cell proliferation	0.000548344
GO:1901216	positive regulation of neuron death	0.000549966
GO:0072331	signal transduction by p53 class mediator	0.000549966
GO:0009755	hormone-mediated signaling pathway	0.000570212
GO:0016042	lipid catabolic process	0.000588506
GO:1903050	regulation of proteolysis involved in cellular protein catabolic process	0.000593776
GO:1902903	regulation of supramolecular fiber organization	0.000593776
GO:0006325	chromatin organization	0.000593776
GO:0048732	gland development	0.000593776
GO:0043254	regulation of protein-containing complex assembly	0.000593776
GO:0060562	epithelial tube morphogenesis	0.000624
GO:2000737	negative regulation of stem cell differentiation	0.000624
GO:0010563	negative regulation of phosphorus metabolic process	0.000624
GO:0045936	negative regulation of phosphate metabolic process	0.000624
GO:0045862	positive regulation of proteolysis	0.000625827
GO:0010611	regulation of cardiac muscle hypertrophy	0.000706755
GO:1904705	regulation of vascular associated smooth muscle cell proliferation	0.000706755
GO:0048659	smooth muscle cell proliferation	0.000729869
GO:0034329	cell junction assembly	0.000747457
GO:0010632	regulation of epithelial cell migration	0.000755724
GO:0016570	histone modification	0.000755724
GO:0042326	negative regulation of phosphorylation	0.000755724
GO:1990874	vascular associated smooth muscle cell proliferation	0.000767977
GO:0045860	positive regulation of protein kinase activity	0.000767977
GO:0030111	regulation of Wnt signaling pathway	0.000767977
GO:0090288	negative regulation of cellular response to growth factor stimulus	0.000767977
GO:0032388	positive regulation of intracellular transport	0.000774478
GO:0060964	regulation of gene silencing by miRNA	0.00077582
GO:1900180	regulation of protein localization to nucleus	0.00077582
GO:0036293	response to decreased oxygen levels	0.000787103
GO:0051348	negative regulation of transferase activity	0.000788184
GO:0071902	positive regulation of protein serine/threonine kinase activity	0.000804485
GO:0071456	cellular response to hypoxia	0.000804485
GO:0014743	regulation of muscle hypertrophy	0.000872584
GO:0048638	regulation of developmental growth	0.000873899
GO:0034248	regulation of cellular amide metabolic process	0.000887302
GO:0001954	positive regulation of cell-matrix adhesion	0.000887302
GO:0051893	regulation of focal adhesion assembly	0.000887302
GO:0090109	regulation of cell-substrate junction assembly	0.000887302
GO:0003007	heart morphogenesis	0.000892198
GO:0010810	regulation of cell-substrate adhesion	0.000892198
GO:1900182	positive regulation of protein localization to nucleus	0.000896719
GO:0050821	protein stabilization	0.000896719
GO:0010811	positive regulation of cell-substrate adhesion	0.00091636
GO:0010634	positive regulation of epithelial cell migration	0.000933594
GO:0048145	regulation of fibroblast proliferation	0.000966914
GO:0090263	positive regulation of canonical Wnt signaling pathway	0.000966914
GO:0006606	protein import into nucleus	0.000969497
GO:0033182	regulation of histone ubiquitination	0.000969497
GO:0060213	positive regulation of nuclear-transcribed mRNA poly(A) tail shortening	0.000969497
GO:0000209	protein polyubiquitination	0.00100778
GO:0060828	regulation of canonical Wnt signaling pathway	0.00100778
GO:0061448	connective tissue development	0.00101696
GO:0010595	positive regulation of endothelial cell migration	0.00101696
GO:0060147	regulation of posttranscriptional gene silencing	0.00101802
GO:0045931	positive regulation of mitotic cell cycle	0.00102234
GO:0048738	cardiac muscle tissue development	0.00102234
GO:2000736	regulation of stem cell differentiation	0.00102328
GO:0060966	regulation of gene silencing by RNA	0.00115548
GO:0048144	fibroblast proliferation	0.00117652
GO:0043500	muscle adaptation	0.00117652
GO:0051170	import into nucleus	0.00117652
GO:0001818	negative regulation of cytokine production	0.00123986
GO:0045766	positive regulation of angiogenesis	0.00123986
GO:1904018	positive regulation of vasculature development	0.00123986
GO:1904951	positive regulation of establishment of protein localization	0.00127159
GO:0120161	regulation of cold-induced thermogenesis	0.00127214
GO:1901215	negative regulation of neuron death	0.00127214
GO:0120162	positive regulation of cold-induced thermogenesis	0.00127214
GO:0051098	regulation of binding	0.00133229
GO:2000058	regulation of ubiquitin-dependent protein catabolic process	0.00133229
GO:0003205	cardiac chamber development	0.00144052
GO:0106106	cold-induced thermogenesis	0.00144052
GO:0061136	regulation of proteasomal protein catabolic process	0.00144052
GO:0045637	regulation of myeloid cell differentiation	0.00146296
GO:0051222	positive regulation of protein transport	0.00147522
GO:0048146	positive regulation of fibroblast proliferation	0.00151383
GO:0150117	positive regulation of cell-substrate junction organization	0.00151604
GO:0045732	positive regulation of protein catabolic process	0.00160769
GO:0043525	positive regulation of neuron apoptotic process	0.00161328
GO:0042770	signal transduction in response to DNA damage	0.00166673
GO:0043433	negative regulation of DNA-binding transcription factor activity	0.00166673
GO:0060211	regulation of nuclear-transcribed mRNA poly(A) tail shortening	0.00171931
GO:0014812	muscle cell migration	0.00175887
GO:0032434	regulation of proteasomal ubiquitin-dependent protein catabolic process	0.00183159
GO:0001659	temperature homeostasis	0.00188
GO:0016311	dephosphorylation	0.00188337
GO:0022408	negative regulation of cell-cell adhesion	0.00192838
GO:0014020	primary neural tube formation	0.00204165
GO:0033673	negative regulation of kinase activity	0.00204368
GO:0006913	nucleocytoplasmic transport	0.00208162
GO:0051169	nuclear transport	0.00208162
GO:0045926	negative regulation of growth	0.0021403
GO:0030835	negative regulation of actin filament depolymerization	0.00215301
GO:0035924	cellular response to vascular endothelial growth factor stimulus	0.00216498
GO:0003300	cardiac muscle hypertrophy	0.00216498
GO:0060968	regulation of gene silencing	0.00218548
GO:0033674	positive regulation of kinase activity	0.00218548
GO:0010827	regulation of glucose transmembrane transport	0.00219385
GO:0034644	cellular response to UV	0.00219385
GO:0032688	negative regulation of interferon-beta production	0.00219385
GO:0060396	growth hormone receptor signaling pathway	0.00219385
GO:0071378	cellular response to growth hormone stimulus	0.00219385
GO:0034205	amyloid-beta formation	0.00238956
GO:0031056	regulation of histone modification	0.00240972
GO:0017015	regulation of transforming growth factor beta receptor signaling pathway	0.0024187
GO:0045787	positive regulation of cell cycle	0.00266297
GO:1903311	regulation of mRNA metabolic process	0.00266525
GO:0016574	histone ubiquitination	0.0026861
GO:0030324	lung development	0.00273896
GO:0007033	vacuole organization	0.00279281
GO:0042306	regulation of protein import into nucleus	0.00279281
GO:2001021	negative regulation of response to DNA damage stimulus	0.00279281
GO:0034250	positive regulation of cellular amide metabolic process	0.00279281
GO:0014897	striated muscle hypertrophy	0.00280436
GO:0070482	response to oxygen levels	0.00281876
GO:0043405	regulation of MAP kinase activity	0.00282908
GO:0051271	negative regulation of cellular component movement	0.00285127
GO:1903844	regulation of cellular response to transforming growth factor beta stimulus	0.00287375
GO:0032271	regulation of protein polymerization	0.00291039
GO:0030520	intracellular estrogen receptor signaling pathway	0.00292939
GO:0016575	histone deacetylation	0.00300168
GO:0030323	respiratory tube development	0.00303493
GO:1902003	regulation of amyloid-beta formation	0.00304427
GO:2000377	regulation of reactive oxygen species metabolic process	0.0030549
GO:0030099	myeloid cell differentiation	0.00314091
GO:0072001	renal system development	0.00314091
GO:1903829	positive regulation of cellular protein localization	0.00314091
GO:0014896	muscle hypertrophy	0.00314091
GO:0032984	protein-containing complex disassembly	0.00317196
GO:1990845	adaptive thermogenesis	0.00317196
GO:0018210	peptidyl-threonine modification	0.00317196
GO:0042692	muscle cell differentiation	0.00317196
GO:0046626	regulation of insulin receptor signaling pathway	0.00317196
GO:0045785	positive regulation of cell adhesion	0.00321934
GO:0016055	Wnt signaling pathway	0.00324299
GO:0035148	tube formation	0.00325782
GO:0071482	cellular response to light stimulus	0.00329538
GO:0035360	positive regulation of peroxisome proliferator activated receptor signaling pathway	0.00329997
GO:0006979	response to oxidative stress	0.00331173
GO:0060416	response to growth hormone	0.00337917
GO:0198738	cell-cell signaling by wnt	0.00339631
GO:0071453	cellular response to oxygen levels	0.0034384
GO:0001843	neural tube closure	0.00348069
GO:0051894	positive regulation of focal adhesion assembly	0.00348069
GO:0042307	positive regulation of protein import into nucleus	0.00348069
GO:0007229	integrin-mediated signaling pathway	0.00350828
GO:0030308	negative regulation of cell growth	0.00354901
GO:0060606	tube closure	0.00371818
GO:0036294	cellular response to decreased oxygen levels	0.00372428
GO:0001822	kidney development	0.00372929
GO:0072175	epithelial tube formation	0.00381187
GO:0016032	viral process	0.00381856
GO:0035601	protein deacylation	0.00393145
GO:0098732	macromolecule deacylation	0.00393145
GO:0044242	cellular lipid catabolic process	0.00398784
GO:0062012	regulation of small molecule metabolic process	0.00400912
GO:0035051	cardiocyte differentiation	0.00406318
GO:2000146	negative regulation of cell motility	0.00412097
GO:1902004	positive regulation of amyloid-beta formation	0.00412913
GO:0060541	respiratory system development	0.00413552
GO:0010762	regulation of fibroblast migration	0.00418667
GO:0051693	actin filament capping	0.00418667
GO:1904589	regulation of protein import	0.00418667
GO:0006631	fatty acid metabolic process	0.00418667
GO:0006692	prostanoid metabolic process	0.00418667
GO:0006693	prostaglandin metabolic process	0.00418667
GO:0003206	cardiac chamber morphogenesis	0.00439021
GO:0031099	regeneration	0.00439021
GO:0050921	positive regulation of chemotaxis	0.00439021
GO:0009062	fatty acid catabolic process	0.00457261
GO:0046324	regulation of glucose import	0.00457261
GO:0001841	neural tube formation	0.00459427
GO:0043488	regulation of mRNA stability	0.00462221
GO:0032509	endosome transport via multivesicular body sorting pathway	0.00462221
GO:1904752	regulation of vascular associated smooth muscle cell migration	0.00462221
GO:0038084	vascular endothelial growth factor signaling pathway	0.00468005
GO:0071398	cellular response to fatty acid	0.00494779
GO:0010720	positive regulation of cell development	0.00502288
GO:0006476	protein deacetylation	0.00513197
GO:0048041	focal adhesion assembly	0.00513197
GO:0018107	peptidyl-threonine phosphorylation	0.00513197
GO:0030509	BMP signaling pathway	0.00513197
GO:0008064	regulation of actin polymerization or depolymerization	0.00513197
GO:0030336	negative regulation of cell migration	0.00522118
GO:0050727	regulation of inflammatory response	0.00533299
GO:0014909	smooth muscle cell migration	0.00544074
GO:0001838	embryonic epithelial tube formation	0.00559039
GO:0001655	urogenital system development	0.00581056
GO:1902036	regulation of hematopoietic stem cell differentiation	0.00586017
GO:0032436	positive regulation of proteasomal ubiquitin-dependent protein catabolic process	0.00595583
GO:0090257	regulation of muscle system process	0.00595583
GO:0035264	multicellular organism growth	0.0060231
GO:1904738	vascular associated smooth muscle cell migration	0.00604775
GO:1904591	positive regulation of protein import	0.00604775
GO:0048661	positive regulation of smooth muscle cell proliferation	0.00618191
GO:1902904	negative regulation of supramolecular fiber organization	0.00620967
GO:0040013	negative regulation of locomotion	0.00625155
GO:0010639	negative regulation of organelle organization	0.00628262
GO:0071385	cellular response to glucocorticoid stimulus	0.00644058
GO:1902991	regulation of amyloid precursor protein catabolic process	0.00644058
GO:1903008	organelle disassembly	0.00656162
GO:0061726	mitochondrion disassembly	0.00664606
GO:1905475	regulation of protein localization to membrane	0.00664606
GO:0043393	regulation of protein binding	0.006716
GO:0031960	response to corticosteroid	0.00674504
GO:0010614	negative regulation of cardiac muscle hypertrophy	0.00675668
GO:0040036	regulation of fibroblast growth factor receptor signaling pathway	0.00675668
GO:0055022	negative regulation of cardiac muscle tissue growth	0.00675668
GO:0061117	negative regulation of heart growth	0.00675668
GO:0070542	response to fatty acid	0.00675668
GO:0030004	cellular monovalent inorganic cation homeostasis	0.00681562
GO:1901800	positive regulation of proteasomal protein catabolic process	0.00681562
GO:0002573	myeloid leukocyte differentiation	0.00681562
GO:0010743	regulation of macrophage derived foam cell differentiation	0.00681562
GO:0046697	decidualization	0.00681562
GO:0008154	actin polymerization or depolymerization	0.00682382
GO:0061013	regulation of mRNA catabolic process	0.00687643
GO:0008631	intrinsic apoptotic signaling pathway in response to oxidative stress	0.00691573
GO:0060323	head morphogenesis	0.00691573
GO:0030042	actin filament depolymerization	0.00691573
GO:0042987	amyloid precursor protein catabolic process	0.00691573
GO:2001238	positive regulation of extrinsic apoptotic signaling pathway	0.00691573
GO:0006635	fatty acid beta-oxidation	0.00691573
GO:0048608	reproductive structure development	0.00697921
GO:0031058	positive regulation of histone modification	0.00710058
GO:0071901	negative regulation of protein serine/threonine kinase activity	0.00710058
GO:0070372	regulation of ERK1 and ERK2 cascade	0.00713831
GO:0060070	canonical Wnt signaling pathway	0.00727144
GO:0070371	ERK1 and ERK2 cascade	0.00745749
GO:0071985	multivesicular body sorting pathway	0.00753386
GO:0007346	regulation of mitotic cell cycle	0.00757469
GO:2001020	regulation of response to DNA damage stimulus	0.00760585
GO:0061458	reproductive system development	0.00776208
GO:0072593	reactive oxygen species metabolic process	0.00780824
GO:0001933	negative regulation of protein phosphorylation	0.00792421
GO:0006469	negative regulation of protein kinase activity	0.00792421
GO:0035357	peroxisome proliferator activated receptor signaling pathway	0.00796076
GO:0043535	regulation of blood vessel endothelial cell migration	0.00796076
GO:0031334	positive regulation of protein-containing complex assembly	0.00807381
GO:0016331	morphogenesis of embryonic epithelium	0.00807381
GO:0071772	response to BMP	0.00807381
GO:0071773	cellular response to BMP stimulus	0.00807381
GO:0003382	epithelial cell morphogenesis	0.00844699
GO:0014741	negative regulation of muscle hypertrophy	0.00847722
GO:0019395	fatty acid oxidation	0.00847722
GO:0014910	regulation of smooth muscle cell migration	0.00847722
GO:0043487	regulation of RNA stability	0.00857196
GO:0048640	negative regulation of developmental growth	0.00861862
GO:0051091	positive regulation of DNA-binding transcription factor activity	0.00870355
GO:0007162	negative regulation of cell adhesion	0.00880835
GO:0007034	vacuolar transport	0.00893908
GO:0055017	cardiac muscle tissue growth	0.0089929
GO:0061052	negative regulation of cell growth involved in cardiac muscle cell development	0.00918419
GO:0045646	regulation of erythrocyte differentiation	0.00921015
GO:0071384	cellular response to corticosteroid stimulus	0.00921015
GO:0006338	chromatin remodeling	0.00921015
GO:0044773	mitotic DNA damage checkpoint signaling	0.00921015
GO:2000379	positive regulation of reactive oxygen species metabolic process	0.00921015
GO:0045324	late endosome to vacuole transport	0.00921015
GO:1901522	positive regulation of transcription from RNA polymerase II promoter involved in cellular response to chemical stimulus	0.00921015
GO:0009411	response to UV	0.00924868
GO:0055007	cardiac muscle cell differentiation	0.00924868
GO:0060840	artery development	0.00939114
GO:0048009	insulin-like growth factor receptor signaling pathway	0.00939114
GO:0048679	regulation of axon regeneration	0.00939114
GO:0010038	response to metal ion	0.00939114
GO:0043409	negative regulation of MAPK cascade	0.00943595
GO:0050435	amyloid-beta metabolic process	0.00948042
GO:0007517	muscle organ development	0.00948042
GO:0007565	female pregnancy	0.00962608
GO:0031345	negative regulation of cell projection organization	0.00987977
GO:0072009	nephron epithelium development	0.00990006
GO:0031333	negative regulation of protein-containing complex assembly	0.0101849
GO:0003229	ventricular cardiac muscle tissue development	0.0103655
GO:1903828	negative regulation of cellular protein localization	0.0105343
GO:1904659	glucose transmembrane transport	0.0105415
GO:0002687	positive regulation of leukocyte migration	0.0106375
GO:0035278	miRNA mediated inhibition of translation	0.0106375
GO:0050765	negative regulation of phagocytosis	0.0106375
GO:1902993	positive regulation of amyloid precursor protein catabolic process	0.0106375
GO:0009314	response to radiation	0.0106375
GO:0051258	protein polymerization	0.0106442
GO:0031668	cellular response to extracellular stimulus	0.010855
GO:0008645	hexose transmembrane transport	0.0109788
GO:0043534	blood vessel endothelial cell migration	0.0109788
GO:0051146	striated muscle cell differentiation	0.0109788
GO:0030330	DNA damage response, signal transduction by p53 class mediator	0.0109788
GO:0048286	lung alveolus development	0.0109788
GO:0010565	regulation of cellular ketone metabolic process	0.0109788
GO:0034101	erythrocyte homeostasis	0.0109788
GO:0032511	late endosome to vacuole transport via multivesicular body sorting pathway	0.0110312
GO:0061157	mRNA destabilization	0.0110435
GO:0051056	regulation of small GTPase mediated signal transduction	0.0110802
GO:0045216	cell-cell junction organization	0.0113616
GO:0072006	nephron development	0.0115213
GO:0034976	response to endoplasmic reticulum stress	0.0115538
GO:0044774	mitotic DNA integrity checkpoint signaling	0.0118724
GO:0051384	response to glucocorticoid	0.0118724
GO:0022407	regulation of cell-cell adhesion	0.0118724
GO:0010742	macrophage derived foam cell differentiation	0.0120713
GO:0032480	negative regulation of type I interferon production	0.0120713
GO:0040033	negative regulation of translation, ncRNA-mediated	0.0120713
GO:0045974	regulation of translation, ncRNA-mediated	0.0120713
GO:0045786	negative regulation of cell cycle	0.0120713
GO:0015749	monosaccharide transmembrane transport	0.0120713
GO:0034440	lipid oxidation	0.0120713
GO:0055076	transition metal ion homeostasis	0.0124885
GO:0036473	cell death in response to oxidative stress	0.0125616
GO:0034219	carbohydrate transmembrane transport	0.0127392
GO:0046777	protein autophosphorylation	0.0127392
GO:0070570	regulation of neuron projection regeneration	0.0128251
GO:2000249	regulation of actin cytoskeleton reorganization	0.0128251
GO:0038066	p38MAPK cascade	0.0128251
GO:0071214	cellular response to abiotic stimulus	0.0129494
GO:0104004	cellular response to environmental stimulus	0.0129494
GO:0002761	regulation of myeloid leukocyte differentiation	0.0130317
GO:0051403	stress-activated MAPK cascade	0.0131253
GO:0019217	regulation of fatty acid metabolic process	0.0132143
GO:2000060	positive regulation of ubiquitin-dependent protein catabolic process	0.0132143
GO:0046323	glucose import	0.0132261
GO:0035358	regulation of peroxisome proliferator activated receptor signaling pathway	0.0132261
GO:0043518	negative regulation of DNA damage response, signal transduction by p53 class mediator	0.0132261
GO:0072673	lamellipodium morphogenesis	0.0132261
GO:0045600	positive regulation of fat cell differentiation	0.0135261
GO:0051224	negative regulation of protein transport	0.0135862
GO:0031346	positive regulation of cell projection organization	0.0135862
GO:0000289	nuclear-transcribed mRNA poly(A) tail shortening	0.0135862
GO:0090077	foam cell differentiation	0.0135862
GO:2001237	negative regulation of extrinsic apoptotic signaling pathway	0.0139257
GO:0072329	monocarboxylic acid catabolic process	0.013947
GO:0050779	RNA destabilization	0.0140794
GO:0061014	positive regulation of mRNA catabolic process	0.0140794
GO:1903706	regulation of hemopoiesis	0.0144474
GO:1901888	regulation of cell junction assembly	0.0144474
GO:0048662	negative regulation of smooth muscle cell proliferation	0.0144474
GO:0071479	cellular response to ionizing radiation	0.0144474
GO:2001244	positive regulation of intrinsic apoptotic signaling pathway	0.0144474
GO:0060419	heart growth	0.0146534
GO:0016441	posttranscriptional gene silencing	0.0146534
GO:0031669	cellular response to nutrient levels	0.0146534
GO:0046578	regulation of Ras protein signal transduction	0.0146534
GO:0030218	erythrocyte differentiation	0.0148157
GO:0016458	gene silencing	0.0148435
GO:0043620	regulation of DNA-templated transcription in response to stress	0.0149512
GO:0010977	negative regulation of neuron projection development	0.015307
GO:0061025	membrane fusion	0.015307
GO:0042476	odontogenesis	0.0153109
GO:1903052	positive regulation of proteolysis involved in cellular protein catabolic process	0.0153109
GO:0016577	histone demethylation	0.0153109
GO:0070076	histone lysine demethylation	0.0153109
GO:1902175	regulation of oxidative stress-induced intrinsic apoptotic signaling pathway	0.0153109
GO:1904706	negative regulation of vascular associated smooth muscle cell proliferation	0.0153109
GO:0006978	DNA damage response, signal transduction by p53 class mediator resulting in transcription of p21 class mediator	0.0157407
GO:0061000	negative regulation of dendritic spine development	0.0157407
GO:0040014	regulation of multicellular organism growth	0.0157407
GO:0043543	protein acylation	0.015742
GO:0032680	regulation of tumor necrosis factor production	0.0158702
GO:0030514	negative regulation of BMP signaling pathway	0.0160591
GO:0043536	positive regulation of blood vessel endothelial cell migration	0.0160591
GO:1903364	positive regulation of cellular protein catabolic process	0.0160591
GO:0043524	negative regulation of neuron apoptotic process	0.0165401
GO:1905952	regulation of lipid localization	0.0165401
GO:0060326	cell chemotaxis	0.0165643
GO:1904950	negative regulation of establishment of protein localization	0.0169017
GO:0001819	positive regulation of cytokine production	0.0172324
GO:0042594	response to starvation	0.0172324
GO:0031365	N-terminal protein amino acid modification	0.0174145
GO:0048259	regulation of receptor-mediated endocytosis	0.0177742
GO:1903555	regulation of tumor necrosis factor superfamily cytokine production	0.0180203
GO:0031098	stress-activated protein kinase signaling cascade	0.0181504
GO:0006906	vesicle fusion	0.0181728
GO:0016197	endosomal transport	0.0183362
GO:0048872	homeostasis of number of cells	0.0185905
GO:0030851	granulocyte differentiation	0.0187391
GO:0046326	positive regulation of glucose import	0.0187391
GO:0006625	protein targeting to peroxisome	0.0187391
GO:0042772	DNA damage response, signal transduction resulting in transcription	0.0187391
GO:0072662	protein localization to peroxisome	0.0187391
GO:0072663	establishment of protein localization to peroxisome	0.0187391
GO:0043242	negative regulation of protein-containing complex disassembly	0.0188475
GO:0010761	fibroblast migration	0.0188506
GO:0007006	mitochondrial membrane organization	0.0190103
GO:0032640	tumor necrosis factor production	0.0193345
GO:0090101	negative regulation of transmembrane receptor protein serine/threonine kinase signaling pathway	0.0194651
GO:0050920	regulation of chemotaxis	0.0194651
GO:0034249	negative regulation of cellular amide metabolic process	0.0194651
GO:0014912	negative regulation of smooth muscle cell migration	0.0194651
GO:0048261	negative regulation of receptor-mediated endocytosis	0.0194651
GO:0048596	embryonic camera-type eye morphogenesis	0.0194651
GO:1903578	regulation of ATP metabolic process	0.0199401
GO:0016525	negative regulation of angiogenesis	0.0199426
GO:0001885	endothelial cell development	0.0199426
GO:0030512	negative regulation of transforming growth factor beta receptor signaling pathway	0.0199426
GO:0042982	amyloid precursor protein metabolic process	0.0199426
GO:0043467	regulation of generation of precursor metabolites and energy	0.0199426
GO:0006402	mRNA catabolic process	0.0199426
GO:1902905	positive regulation of supramolecular fiber organization	0.0200248
GO:0007098	centrosome cycle	0.0201272
GO:0043406	positive regulation of MAP kinase activity	0.0201272
GO:0006417	regulation of translation	0.0207356
GO:0072073	kidney epithelium development	0.0208689
GO:1901989	positive regulation of cell cycle phase transition	0.020881
GO:0010717	regulation of epithelial to mesenchymal transition	0.020881
GO:0035304	regulation of protein dephosphorylation	0.020881
GO:0044344	cellular response to fibroblast growth factor stimulus	0.020881
GO:0048588	developmental cell growth	0.0209191
GO:0050729	positive regulation of inflammatory response	0.0210516
GO:0010876	lipid localization	0.0210516
GO:0051865	protein autoubiquitination	0.021131
GO:0071706	tumor necrosis factor superfamily cytokine production	0.021274
GO:0003170	heart valve development	0.0215398
GO:0031063	regulation of histone deacetylation	0.0215398
GO:0035767	endothelial cell chemotaxis	0.0215398
GO:0015919	peroxisomal membrane transport	0.0215398
GO:0046827	positive regulation of protein export from nucleus	0.0215398
GO:1904385	cellular response to angiotensin	0.0215398
GO:0090174	organelle membrane fusion	0.0217152
GO:2000181	negative regulation of blood vessel morphogenesis	0.0217152
GO:0003298	physiological muscle hypertrophy	0.0217696
GO:0003301	physiological cardiac muscle hypertrophy	0.0217696
GO:0046621	negative regulation of organ growth	0.0217696
GO:0061049	cell growth involved in cardiac muscle cell development	0.0217696
GO:0090092	regulation of transmembrane receptor protein serine/threonine kinase signaling pathway	0.0219117
GO:0001837	epithelial to mesenchymal transition	0.0223031
GO:0003231	cardiac ventricle development	0.0223031
GO:0072659	protein localization to plasma membrane	0.0223825
GO:1901343	negative regulation of vasculature development	0.0228062
GO:0043407	negative regulation of MAP kinase activity	0.0230395
GO:0060324	face development	0.0230395
GO:0071774	response to fibroblast growth factor	0.0230395
GO:0035303	regulation of dephosphorylation	0.0238383
GO:0060759	regulation of response to cytokine stimulus	0.0238383
GO:0006482	protein demethylation	0.0238383
GO:0008214	protein dealkylation	0.0238383
GO:1901532	regulation of hematopoietic progenitor cell differentiation	0.0238383
GO:0071241	cellular response to inorganic substance	0.0238383
GO:0046034	ATP metabolic process	0.0239854
GO:0035265	organ growth	0.0242322
GO:0010171	body morphogenesis	0.0247672
GO:0009791	post-embryonic development	0.0250176
GO:1903201	regulation of oxidative stress-induced cell death	0.0250639
GO:0035194	post-transcriptional gene silencing by RNA	0.0250639
GO:0002262	myeloid cell homeostasis	0.0250639
GO:0043112	receptor metabolic process	0.0250639
GO:0003330	regulation of extracellular matrix constituent secretion	0.0250639
GO:0010745	negative regulation of macrophage derived foam cell differentiation	0.0250639
GO:0033152	immunoglobulin V(D)J recombination	0.0250639
GO:0036480	neuron intrinsic apoptotic signaling pathway in response to oxidative stress	0.0250639
GO:0071670	smooth muscle cell chemotaxis	0.0250639
GO:1903376	regulation of oxidative stress-induced neuron intrinsic apoptotic signaling pathway	0.0250639
GO:0000266	mitochondrial fission	0.0257474
GO:0001890	placenta development	0.0258019
GO:0021915	neural tube development	0.026017
GO:0035710	CD4-positive, alpha-beta T cell activation	0.026193
GO:0001893	maternal placenta development	0.0263653
GO:0010803	regulation of tumor necrosis factor-mediated signaling pathway	0.0263653
GO:0032088	negative regulation of NF-kappaB transcription factor activity	0.0265179
GO:0072078	nephron tubule morphogenesis	0.0265179
GO:0006109	regulation of carbohydrate metabolic process	0.0268695
GO:0008406	gonad development	0.0268953
GO:0030316	osteoclast differentiation	0.0274489
GO:0003012	muscle system process	0.0278497
GO:0010799	regulation of peptidyl-threonine phosphorylation	0.0279516
GO:0060135	maternal process involved in female pregnancy	0.0279516
GO:0014855	striated muscle cell proliferation	0.0282185
GO:1900542	regulation of purine nucleotide metabolic process	0.0282185
GO:1901880	negative regulation of protein depolymerization	0.0282185
GO:0072080	nephron tubule development	0.0282571
GO:1902882	regulation of response to oxidative stress	0.0282571
GO:0050767	regulation of neurogenesis	0.0282571
GO:0033617	mitochondrial cytochrome c oxidase assembly	0.0283791
GO:0090050	positive regulation of cell migration involved in sprouting angiogenesis	0.0283791
GO:1903209	positive regulation of oxidative stress-induced cell death	0.0283791
GO:1990776	response to angiotensin	0.0283791
GO:0008637	apoptotic mitochondrial changes	0.0284649
GO:0071675	regulation of mononuclear cell migration	0.0284649
GO:0007369	gastrulation	0.0285255
GO:1904707	positive regulation of vascular associated smooth muscle cell proliferation	0.0290045
GO:1905476	negative regulation of protein localization to membrane	0.0290045
GO:0007266	Rho protein signal transduction	0.0292218
GO:0048863	stem cell differentiation	0.0293182
GO:0044706	multi-multicellular organism process	0.029509
GO:0060993	kidney morphogenesis	0.029509
GO:0006140	regulation of nucleotide metabolic process	0.029509
GO:0048708	astrocyte differentiation	0.029509
GO:0072088	nephron epithelium morphogenesis	0.029509
GO:0006611	protein export from nucleus	0.029778
GO:0048010	vascular endothelial growth factor receptor signaling pathway	0.0298359
GO:0045137	development of primary sexual characteristics	0.0301155
GO:0071674	mononuclear cell migration	0.0307119
GO:0006091	generation of precursor metabolites and energy	0.030727
GO:0050772	positive regulation of axonogenesis	0.0310024
GO:0033539	fatty acid beta-oxidation using acyl-CoA dehydrogenase	0.0310024
GO:0045647	negative regulation of erythrocyte differentiation	0.0310024
GO:0048845	venous blood vessel morphogenesis	0.0310024
GO:0061517	macrophage proliferation	0.0310024
GO:0150065	regulation of deacetylase activity	0.0310024
GO:1904753	negative regulation of vascular associated smooth muscle cell migration	0.0310024
GO:0046825	regulation of protein export from nucleus	0.0318981
GO:1903203	regulation of oxidative stress-induced neuron death	0.0318981
GO:0031057	negative regulation of histone modification	0.0321009
GO:0043124	negative regulation of I-kappaB kinase/NF-kappaB signaling	0.0321009
GO:0043618	regulation of transcription from RNA polymerase II promoter in response to stress	0.0321009
GO:0006656	phosphatidylcholine biosynthetic process	0.0321009
GO:0007035	vacuolar acidification	0.0321009
GO:0042481	regulation of odontogenesis	0.0321009
GO:0043574	peroxisomal transport	0.0321009
GO:0032612	interleukin-1 production	0.0323152
GO:0010770	positive regulation of cell morphogenesis involved in differentiation	0.0323152
GO:0030510	regulation of BMP signaling pathway	0.0323152
GO:0006006	glucose metabolic process	0.0326852
GO:0032272	negative regulation of protein polymerization	0.0326852
GO:0034103	regulation of tissue remodeling	0.0326852
GO:0072028	nephron morphogenesis	0.0326852
GO:0009060	aerobic respiration	0.0336531
GO:0061138	morphogenesis of a branching epithelium	0.0337291
GO:0001959	regulation of cytokine-mediated signaling pathway	0.0337291
GO:0031047	gene silencing by RNA	0.0337291
GO:0031023	microtubule organizing center organization	0.0340632
GO:0090596	sensory organ morphogenesis	0.0344934
GO:0051052	regulation of DNA metabolic process	0.0346602
GO:0048048	embryonic eye morphogenesis	0.0346602
GO:1902745	positive regulation of lamellipodium organization	0.0346602
GO:1903715	regulation of aerobic respiration	0.0346602
GO:0070374	positive regulation of ERK1 and ERK2 cascade	0.0346602
GO:0048284	organelle fusion	0.0354709
GO:0030837	negative regulation of actin filament polymerization	0.0358846
GO:0006605	protein targeting	0.0361037
GO:0009267	cellular response to starvation	0.0361037
GO:0010675	regulation of cellular carbohydrate metabolic process	0.0361037
GO:0017148	negative regulation of translation	0.0361037
GO:0050770	regulation of axonogenesis	0.0361037
GO:0031065	positive regulation of histone deacetylation	0.0362228
GO:1900120	regulation of receptor binding	0.0362228
GO:1902992	negative regulation of amyloid precursor protein catabolic process	0.0362228
GO:0061333	renal tubule morphogenesis	0.0364228
GO:1901890	positive regulation of cell junction assembly	0.0366885
GO:0009416	response to light stimulus	0.0368662
GO:0010828	positive regulation of glucose transmembrane transport	0.0368662
GO:0045124	regulation of bone resorption	0.0368662
GO:0046605	regulation of centrosome cycle	0.0368662
GO:0065002	intracellular protein transmembrane transport	0.0368662
GO:0050769	positive regulation of neurogenesis	0.0368954
GO:0071496	cellular response to external stimulus	0.0368954
GO:0061326	renal tubule development	0.0369764
GO:0006086	acetyl-CoA biosynthetic process from pyruvate	0.037096
GO:0007042	lysosomal lumen acidification	0.037096
GO:0007183	SMAD protein complex assembly	0.037096
GO:0016558	protein import into peroxisome matrix	0.037096
GO:0033632	regulation of cell-cell adhesion mediated by integrin	0.037096
GO:0061418	regulation of transcription from RNA polymerase II promoter in response to hypoxia	0.037096
GO:0072711	cellular response to hydroxyurea	0.037096
GO:1990778	protein localization to cell periphery	0.0371915
GO:0042093	T-helper cell differentiation	0.0371915
GO:0007031	peroxisome organization	0.0371915
GO:0007095	mitotic G2 DNA damage checkpoint signaling	0.0371915
GO:0036475	neuron death in response to oxidative stress	0.0371915
GO:0060218	hematopoietic stem cell differentiation	0.0371915
GO:1903038	negative regulation of leukocyte cell-cell adhesion	0.0374711
GO:0048592	eye morphogenesis	0.0378793
GO:0009991	response to extracellular stimulus	0.0379996
GO:0033135	regulation of peptidyl-serine phosphorylation	0.0379996
GO:0060538	skeletal muscle organ development	0.0383969
GO:0031103	axon regeneration	0.03918
GO:0035272	exocrine system development	0.03918
GO:0090150	establishment of protein localization to membrane	0.0391822
GO:0046620	regulation of organ growth	0.0392719
GO:0071248	cellular response to metal ion	0.0394911
GO:0002294	CD4-positive, alpha-beta T cell differentiation involved in immune response	0.0395863
GO:0035914	skeletal muscle cell differentiation	0.0398139
GO:0000302	response to reactive oxygen species	0.0407049
GO:0006903	vesicle targeting	0.0409339
GO:0002244	hematopoietic progenitor cell differentiation	0.041078
GO:0006333	chromatin assembly or disassembly	0.041078
GO:0019318	hexose metabolic process	0.0416325
GO:0045912	negative regulation of carbohydrate metabolic process	0.0422905
GO:0002293	alpha-beta T cell differentiation involved in immune response	0.0422979
GO:0035195	gene silencing by miRNA	0.0424332
GO:0010950	positive regulation of endopeptidase activity	0.0426636
GO:0019058	viral life cycle	0.0428707
GO:0060560	developmental growth involved in morphogenesis	0.0430289
GO:0031348	negative regulation of defense response	0.0435633
GO:0043122	regulation of I-kappaB kinase/NF-kappaB signaling	0.0435633
GO:0050731	positive regulation of peptidyl-tyrosine phosphorylation	0.0435633
GO:0032760	positive regulation of tumor necrosis factor production	0.0437323
GO:0044272	sulfur compound biosynthetic process	0.0437323
GO:1900407	regulation of cellular response to oxidative stress	0.0437323
GO:1901992	positive regulation of mitotic cell cycle phase transition	0.0437323
GO:0051452	intracellular pH reduction	0.0437323
GO:0010452	histone H3-K36 methylation	0.0437323
GO:0018158	protein oxidation	0.0437323
GO:0038166	angiotensin-activated signaling pathway	0.0437323
GO:0042487	regulation of odontogenesis of dentin-containing tooth	0.0437323
GO:0048012	hepatocyte growth factor receptor signaling pathway	0.0437323
GO:0048070	regulation of developmental pigmentation	0.0437323
GO:0072540	T-helper 17 cell lineage commitment	0.0437323
GO:0072710	response to hydroxyurea	0.0437323
GO:0120305	regulation of pigmentation	0.0437323
GO:1900038	negative regulation of cellular response to hypoxia	0.0437323
GO:0042157	lipoprotein metabolic process	0.0437323
GO:0043244	regulation of protein-containing complex disassembly	0.0437323
GO:0046632	alpha-beta T cell differentiation	0.0437323
GO:1903313	positive regulation of mRNA metabolic process	0.0437323
GO:0002287	alpha-beta T cell activation involved in immune response	0.0437323
GO:0010507	negative regulation of autophagy	0.0437323
GO:0010822	positive regulation of mitochondrion organization	0.0437323
GO:0055008	cardiac muscle tissue morphogenesis	0.0437323
GO:0015980	energy derivation by oxidation of organic compounds	0.0439935
GO:0055010	ventricular cardiac muscle tissue morphogenesis	0.0440867
GO:0140353	lipid export from cell	0.0440867
GO:0008535	respiratory chain complex IV assembly	0.0442012
GO:0030100	regulation of endocytosis	0.0450878
GO:0000077	DNA damage checkpoint signaling	0.0453416
GO:0035023	regulation of Rho protein signal transduction	0.0456863
GO:0042180	cellular ketone metabolic process	0.0466131
GO:0016050	vesicle organization	0.0469415
GO:0034113	heterotypic cell-cell adhesion	0.0472778
GO:0048538	thymus development	0.0472778
GO:0071806	protein transmembrane transport	0.0472778
GO:1903533	regulation of protein targeting	0.0472778
GO:1903557	positive regulation of tumor necrosis factor superfamily cytokine production	0.0472778
GO:0003279	cardiac septum development	0.0472778
GO:0061008	hepaticobiliary system development	0.0472778
GO:0030521	androgen receptor signaling pathway	0.0472778
GO:0051154	negative regulation of striated muscle cell differentiation	0.0472778
GO:0060325	face morphogenesis	0.0472778
GO:0006497	protein lipidation	0.0477694
GO:0043367	CD4-positive, alpha-beta T cell differentiation	0.0477694
GO:0052548	regulation of endopeptidase activity	0.0477881
GO:0002082	regulation of oxidative phosphorylation	0.0493778
GO:0045780	positive regulation of bone resorption	0.0493778
GO:0060065	uterus development	0.0493778
GO:1903077	negative regulation of protein localization to plasma membrane	0.0493778
GO:0032635	interleukin-6 production	0.0493778
GO:0050792	regulation of viral process	0.0493778
GO:0032368	regulation of lipid transport	0.0498403
GO:0034612	response to tumor necrosis factor	0.0498619

## Sheet: Supplementary Table 7
Supplementary Table 7. Significantly enriched GO terms using genes shared by immature chondrocytes and osteoblasts.
ID	Description	p.adjust
GO:0030198	extracellular matrix organization	0.000953762
GO:0043062	extracellular structure organization	0.000953762
GO:0045229	external encapsulating structure organization	0.000953762
GO:0048251	elastic fiber assembly	0.00356576
GO:0085029	extracellular matrix assembly	0.00514995
GO:0030199	collagen fibril organization	0.0151436
GO:0035264	multicellular organism growth	0.0251081
GO:0018126	protein hydroxylation	0.0251081
GO:0009314	response to radiation	0.0251081
GO:0061082	myeloid leukocyte cytokine production	0.0251081
GO:0009411	response to UV	0.0277567
GO:0018208	peptidyl-proline modification	0.0455258
GO:0071478	cellular response to radiation	0.0455258
GO:0060251	regulation of glial cell proliferation	0.049143

## Sheet: Supplementary Table 8
Supplementary Table 8. Significantly enriched GO terms using genes shared by immature and hypertrophic chondrocytes.
ID	Description	p.adjust
GO:0006914	autophagy	0.0131154
GO:0061919	process utilizing autophagic mechanism	0.0131154
GO:0010506	regulation of autophagy	0.0127719
GO:0051216	cartilage development	0.0205441
GO:0002062	chondrocyte differentiation	0.0131154
GO:0002063	chondrocyte development	0.00307355
GO:0060351	cartilage development involved in endochondral bone morphogenesis	0.0277463
GO:0003417	growth plate cartilage development	0.0294372
GO:0003418	growth plate cartilage chondrocyte differentiation	0.0294372
GO:0001503	ossification	0.0498153
GO:0006397	mRNA processing	2.9236e-06
GO:0008380	RNA splicing	0.000479976
GO:0000375	RNA splicing, via transesterification reactions	0.00909161
GO:0000377	RNA splicing, via transesterification reactions with bulged adenosine as nucleophile	0.00909161
GO:0010256	endomembrane system organization	0.000479976
GO:0009896	positive regulation of catabolic process	0.00994386
GO:0072594	establishment of protein localization to organelle	0.00909161
GO:0048193	Golgi vesicle transport	0.000479976
GO:0006913	nucleocytoplasmic transport	0.00231719
GO:0051169	nuclear transport	0.00231719
GO:0031331	positive regulation of cellular catabolic process	0.0214249
GO:0043161	proteasome-mediated ubiquitin-dependent protein catabolic process	0.0214249
GO:0006091	generation of precursor metabolites and energy	0.0217493
GO:0048285	organelle fission	0.0488708
GO:0016050	vesicle organization	0.00175872
GO:0042176	regulation of protein catabolic process	0.0215785
GO:0022411	cellular component disassembly	0.0406858
GO:0022613	ribonucleoprotein complex biogenesis	0.0481216
GO:0090150	establishment of protein localization to membrane	0.00451667
GO:0000398	mRNA splicing, via spliceosome	0.00909161
GO:0009895	negative regulation of catabolic process	0.0209081
GO:0051222	positive regulation of protein transport	0.0215505
GO:1904951	positive regulation of establishment of protein localization	0.0277463
GO:0032386	regulation of intracellular transport	0.0277463
GO:1990778	protein localization to cell periphery	0.0441289
GO:0031330	negative regulation of cellular catabolic process	0.00909161
GO:1903311	regulation of mRNA metabolic process	0.0250531
GO:0006888	endoplasmic reticulum to Golgi vesicle-mediated transport	9.48596e-05
GO:0016482	cytosolic transport	0.000934675
GO:0016197	endosomal transport	0.0131154
GO:0031503	protein-containing complex localization	0.0289131
GO:0006605	protein targeting	0.0332329
GO:0140014	mitotic nuclear division	0.0354865
GO:0061448	connective tissue development	0.0396976
GO:0033157	regulation of intracellular protein transport	0.0234135
GO:0017038	protein import	0.0277463
GO:2001234	negative regulation of apoptotic signaling pathway	0.0354865
GO:0015931	nucleobase-containing compound transport	0.0277463
GO:0006839	mitochondrial transport	0.0376128
GO:0042147	retrograde transport, endosome to Golgi	0.000633564
GO:0051168	nuclear export	0.0215785
GO:0071826	ribonucleoprotein complex subunit organization	0.0354865
GO:0032388	positive regulation of intracellular transport	0.0406858
GO:0071824	protein-DNA complex subunit organization	0.0485652
GO:0006479	protein methylation	0.0488708
GO:0008213	protein alkylation	0.0488708
GO:0007029	endoplasmic reticulum organization	0.00366503
GO:0046822	regulation of nucleocytoplasmic transport	0.0216168
GO:0007030	Golgi organization	0.0234135
GO:0010821	regulation of mitochondrion organization	0.0289131
GO:0090316	positive regulation of intracellular protein transport	0.0345855
GO:0071453	cellular response to oxygen levels	0.0354865
GO:0050684	regulation of mRNA processing	0.0359761
GO:0050657	nucleic acid transport	0.0361975
GO:0050658	RNA transport	0.0361975
GO:0051236	establishment of RNA localization	0.0390327
GO:0051205	protein insertion into membrane	0.000934675
GO:0072655	establishment of protein localization to mitochondrion	0.0205441
GO:0070585	protein localization to mitochondrion	0.0231295
GO:0051028	mRNA transport	0.0359761
GO:0030282	bone mineralization	0.039754
GO:0006626	protein targeting to mitochondrion	0.0214249
GO:0031124	mRNA 3'-end processing	0.0305499
GO:0006367	transcription initiation from RNA polymerase II promoter	0.0396976
GO:0046824	positive regulation of nucleocytoplasmic transport	0.0491318
GO:0071816	tail-anchored membrane protein insertion into ER membrane	0.00236523
GO:0045048	protein insertion into ER membrane	0.00613412
GO:0006099	tricarboxylic acid cycle	0.0184565
GO:0017145	stem cell division	0.0354865
GO:0006890	retrograde vesicle-mediated transport, Golgi to endoplasmic reticulum	0.0377088
GO:0043462	regulation of ATPase activity	0.0377088
GO:0097178	ruffle assembly	0.0377088
GO:0006378	mRNA polyadenylation	0.0406858
GO:0043631	RNA polyadenylation	0.0441289
GO:0045050	protein insertion into ER membrane by stop-transfer membrane-anchor sequence	0.00463778
GO:0006103	2-oxoglutarate metabolic process	0.0170865
GO:0030150	protein import into mitochondrial matrix	0.0214249
GO:0060009	Sertoli cell development	0.0277463
GO:0045056	transcytosis	0.0294372
GO:0071763	nuclear membrane organization	0.0294372
GO:0036010	protein localization to endosome	0.0354865
GO:0032781	positive regulation of ATPase activity	0.0396976
GO:0060008	Sertoli cell differentiation	0.0396976
GO:0097201	negative regulation of transcription from RNA polymerase II promoter in response to stress	0.0392643
GO:0033240	positive regulation of cellular amine metabolic process	0.0441289

## Sheet: Supplementary Table 9
Supplementary Table 9. Significantly enriched GO terms using genes shared by hypertrophic chondrocytes chondrocytes and osteoblasts.
ID	Description	p.adjust
GO:0031214	biomineral tissue development	0.0303532
GO:0110148	biomineralization	0.0303532
GO:0030500	regulation of bone mineralization	0.0409034
GO:0070167	regulation of biomineral tissue development	0.0431282
GO:0110149	regulation of biomineralization	0.0431282
GO:0030282	bone mineralization	0.0454631
GO:0001649	osteoblast differentiation	0.0272303
GO:0060349	bone morphogenesis	0.0431282
GO:0060348	bone development	0.0431282
GO:0031532	actin cytoskeleton reorganization	0.0431282
GO:0007015	actin filament organization	0.0454631
GO:0001958	endochondral ossification	0.0184542
GO:0036075	replacement ossification	0.0184542
GO:0060350	endochondral bone morphogenesis	0.0303532
GO:0048762	mesenchymal cell differentiation	0.0431282
GO:0001503	ossification	0.0431282
GO:0060998	regulation of dendritic spine development	0.0184542
GO:0060996	dendritic spine development	0.0303532
GO:0014888	striated muscle adaptation	0.0303532
GO:1901861	regulation of muscle tissue development	0.0303532
GO:0071864	positive regulation of cell proliferation in bone marrow	0.0303532
GO:1903365	regulation of fear response	0.0303532
GO:2000822	regulation of behavioral fear response	0.0303532
GO:0071863	regulation of cell proliferation in bone marrow	0.0303532
GO:0071838	cell proliferation in bone marrow	0.0303532
GO:0032507	maintenance of protein location in cell	0.0303532
GO:0016358	dendrite development	0.0303532
GO:1903729	regulation of plasma membrane organization	0.0303532
GO:0051271	negative regulation of cellular component movement	0.0303532
GO:0071801	regulation of podosome assembly	0.0366714
GO:0010644	cell communication by electrical coupling	0.0392405
GO:0048771	tissue remodeling	0.0425296
GO:0030220	platelet formation	0.0425296
GO:0036344	platelet morphogenesis	0.0431282
GO:2000114	regulation of establishment of cell polarity	0.0431282
GO:0048814	regulation of dendrite morphogenesis	0.0431282
GO:0071800	podosome assembly	0.0431282
GO:0051651	maintenance of location in cell	0.0431282
GO:0050795	regulation of behavior	0.0431282
GO:0045185	maintenance of protein location	0.0431282
GO:0071560	cellular response to transforming growth factor beta stimulus	0.0431282
GO:0071559	response to transforming growth factor beta	0.0431282
GO:0006925	inflammatory cell apoptotic process	0.0431282
GO:0032878	regulation of establishment or maintenance of cell polarity	0.0431282
GO:0045844	positive regulation of striated muscle tissue development	0.0431282
GO:0048636	positive regulation of muscle organ development	0.0431282
GO:0031334	positive regulation of protein-containing complex assembly	0.0431282
GO:0032970	regulation of actin filament-based process	0.0431282
GO:0061003	positive regulation of dendritic spine morphogenesis	0.0431282
GO:1901863	positive regulation of muscle tissue development	0.0431282
GO:0003012	muscle system process	0.0431282
GO:0042692	muscle cell differentiation	0.0431282
GO:0014912	negative regulation of smooth muscle cell migration	0.0431282
GO:1904752	regulation of vascular associated smooth muscle cell migration	0.0431282
GO:0033002	muscle cell proliferation	0.0431282
GO:0014812	muscle cell migration	0.0431282
GO:0090257	regulation of muscle system process	0.0431282
GO:0034329	cell junction assembly	0.0449589
GO:1904738	vascular associated smooth muscle cell migration	0.0454631
GO:0033032	regulation of myeloid cell apoptotic process	0.0454631
GO:2000108	positive regulation of leukocyte apoptotic process	0.0454631
GO:0016055	Wnt signaling pathway	0.0454631
GO:0198738	cell-cell signaling by wnt	0.0454631
GO:0043254	regulation of protein-containing complex assembly	0.0454631
GO:0045920	negative regulation of exocytosis	0.0454631
GO:0043500	muscle adaptation	0.0454631
GO:0007368	determination of left/right symmetry	0.049371

## Sheet: Supplementary Table 10
Supplementary Table 10. Significantly enriched GO terms using DEGs of osteoblasts originating from Holozoa.
ID	Description	p.adjust
GO:0061448	connective tissue development	0.000381213
GO:0010224	response to UV-B	0.00507969
GO:0001649	osteoblast differentiation	0.00507969
GO:0048706	embryonic skeletal system development	0.00696368
GO:0048705	skeletal system morphogenesis	0.00696368
GO:0045667	regulation of osteoblast differentiation	0.00696368
GO:0050678	regulation of epithelial cell proliferation	0.00696368
GO:0001503	ossification	0.00745666
GO:0060070	canonical Wnt signaling pathway	0.00899522
GO:0030198	extracellular matrix organization	0.00899522
GO:0043062	extracellular structure organization	0.00899522
GO:0045229	external encapsulating structure organization	0.00899522
GO:0050673	epithelial cell proliferation	0.010163
GO:0060349	bone morphogenesis	0.0104161
GO:0048704	embryonic skeletal system morphogenesis	0.0104161
GO:0051216	cartilage development	0.0106416
GO:0085029	extracellular matrix assembly	0.0106999
GO:0002062	chondrocyte differentiation	0.0106999
GO:0010718	positive regulation of epithelial to mesenchymal transition	0.0137093
GO:0048701	embryonic cranial skeleton morphogenesis	0.0174988
GO:0030199	collagen fibril organization	0.0200522
GO:0030214	hyaluronan catabolic process	0.0200522
GO:0042989	sequestering of actin monomers	0.0200522
GO:0048251	elastic fiber assembly	0.0200522
GO:0001837	epithelial to mesenchymal transition	0.022584
GO:0060350	endochondral bone morphogenesis	0.0246205
GO:0030837	negative regulation of actin filament polymerization	0.0253648
GO:0045668	negative regulation of osteoblast differentiation	0.0253648
GO:1904177	regulation of adipose tissue development	0.0253648
GO:0016055	Wnt signaling pathway	0.0253648
GO:0198738	cell-cell signaling by wnt	0.0253648
GO:0051494	negative regulation of cytoskeleton organization	0.0298326
GO:0042776	mitochondrial ATP synthesis coupled proton transport	0.0298326
GO:1902904	negative regulation of supramolecular fiber organization	0.030046
GO:1904888	cranial skeletal system development	0.030046
GO:0071214	cellular response to abiotic stimulus	0.0329331
GO:0104004	cellular response to environmental stimulus	0.0329331
GO:0048562	embryonic organ morphogenesis	0.0343403
GO:0032272	negative regulation of protein polymerization	0.0347321
GO:0015985	energy coupled proton transport, down electrochemical gradient	0.0368614
GO:0015986	ATP synthesis coupled proton transport	0.0368614
GO:0034644	cellular response to UV	0.0381323
GO:0006027	glycosaminoglycan catabolic process	0.0413268
GO:0010717	regulation of epithelial to mesenchymal transition	0.0413268
GO:0010639	negative regulation of organelle organization	0.0448723
GO:0031589	cell-substrate adhesion	0.0449855
GO:0070555	response to interleukin-1	0.0449855
GO:1902600	proton transmembrane transport	0.0466803

[truncated: 8 more sheets: Supplementary Table 11, Supplementary Table 12, Supplementary Table 13, Supplementary Table 14, Supplementary Table 15, Supplementary Table 16, Supplementary Table 17, Supplementary Table 18]
